# Supplementary material for: Clostridiumnovyi’s Alpha-Toxin Changes Proteome and Phosphoproteome of HEp-2 Cells
Source: Int J Mol Sci. 2022 Sep 1;23(17):9939. doi: 10.3390/ijms23179939 (PMC9456407; doi:10.3390/ijms23179939)
Supplement: Supplementary file 1 [file ijms-23-09939-s001.zip › Supplemental Table S1 Proteome.txt]

Ctrl 1	Ctrl 2	Ctrl 3	FA_TcnA 1	FA_TcnA 2	FA_TcnA 3	TcnA 1	TcnA 2	TcnA 3	C: Only identified by site	C: Reverse	C: Potential contaminant	C: GOBP name	C: GOMF name	C: GOCC name	C: KEGG name	C: Keywords	C: ANOVA Significant	C: Student's T-test BJH Significant TcnA_FA_TcnA	C: Student's T-test significant BJH	N: Peptides	N: Razor + unique peptides	N: Unique peptides	N: Sequence coverage [%]	N: Unique + razor sequence coverage [%]	N: Unique sequence coverage [%]	N: Mol. weight [kDa]	N: Q-value	N: Score	N: Intensity	N: MS/MS count	N: -Log ANOVA p value	N: ANOVA q-value	N: -Log Student's T-test BJH p-value TcnA_FA_TcnA	N: Student's T-test BJH q-value TcnA_FA_TcnA	N: Student's T-test Difference BJH TcnA_FA_TcnA	N: Student's T-test Test statistic BJH TcnA_FA_TcnA	T: Protein IDs	T: Majority protein IDs	T: Protein names	T: Gene names	T: id
-0.115833	-0.124991	-0.0592766	-0.0086236	-0.0565472	-0.0213477	-0.107062	-0.159996	-0.171388				biological regulation;calcium-mediated signaling;cellular metabolic process;cellular nitrogen compound metabolic process;cellular process;cellular response to stimulus;cyclic nucleotide metabolic process;cyclic-nucleotide-mediated signaling;establishment of localization;establishment of localization in cell;inositol phosphate metabolic process;intracellular signal transduction;intracellular trans…	binding;catalytic activity;cation binding;diphosphoinositol-polyphosphate diphosphatase activity;hydrolase activity;hydrolase activity, acting on acid anhydrides;hydrolase activity, acting on acid anhydrides, in phosphorus-containing anhydrides;ion binding;metal ion binding;nucleic acid binding;pyrophosphatase activity;RNA binding;snoRNA binding	cell part;cytoplasmic part;cytosol;intracellular;intracellular part		3D-structure;Acetylation;Alternativesplicing;Completeproteome;Cytoplasm;Hydrolase;Magnesium;Manganese;Metal-binding;Polymorphism;Referenceproteome;RNA-binding		+	TcnA_FA_TcnA	3	3	3	13.8	13.8	13.8	20.434	0	6.373	230610000	4	1.93709	0.0748478	2.06194	0.0475752	-0.117309	-4.79643	A0A024RBG1;Q9NZJ9;Q9NZJ9-2;Q9NZJ9-3;Q96G61;Q8NFP7	A0A024RBG1;Q9NZJ9;Q9NZJ9-2;Q9NZJ9-3;Q96G61;Q8NFP7	Diphosphoinositol polyphosphate phosphohydrolase 2;Diphosphoinositol polyphosphate phosphohydrolase 3-beta;Diphosphoinositol polyphosphate phosphohydrolase 3-alpha	NUDT4;NUDT11;NUDT10	0
-1.24282	-1.32124	-1.21351	-1.37186	-1.3326	-1.26754	-1.12801	-1.16658	-1.18517				cell differentiation;cellular developmental process;cellular process;developmental process;hemopoietic progenitor cell differentiation	binding;nucleotide binding	cell part;intracellular membrane-bounded organelle;intracellular organelle;intracellular part;membrane-bounded organelle;nucleus;organelle		3D-structure;Alternativesplicing;Completeproteome;Nucleus;Polymorphism;Referenceproteome;Repeat;RNA-binding		+	TcnA_FA_TcnA	3	3	3	7.3	7.3	7.3	64.098	0	8.3583	196830000	4	1.82085	0.0834981	2.03742	0.0486959	0.164082	4.71958	A0AV96;A0AV96-2	A0AV96;A0AV96-2	RNA-binding protein 47	RBM47	3
3.0042	2.99745	2.97502	3.11769	3.03786	3.05408	3.40519	3.41549	3.27497				axon guidance;biological regulation;chemotaxis;locomotion;regulation of biological process;regulation of cellular process;regulation of establishment of cell polarity;regulation of establishment or maintenance of cell polarity;response to chemical stimulus;response to external stimulus;response to stimulus;taxis		axon part;axonal growth cone;cell part;cell projection part;growth cone;site of polarized growth		Acetylation;Alternativesplicing;Cellprojection;Coiledcoil;Completeproteome;Developmentalprotein;Directproteinsequencing;Phosphoprotein;Referenceproteome	+	+	TcnA_FA_TcnA	26	26	26	48.7	48.7	48.7	71.639	0	131.55	2804000000	45	3.55052	0.0154521	2.34329	0.0367097	0.29534	5.74966	A0MZ66;A0MZ66-3;A0MZ66-4;A0MZ66-6;A0MZ66-5;A0MZ66-8;A0MZ66-2;A0MZ66-7	A0MZ66;A0MZ66-3;A0MZ66-4;A0MZ66-6;A0MZ66-5;A0MZ66-8;A0MZ66-2	Shootin-1	KIAA1598	7
-1.30523	-1.3213	-1.21024	-1.31	-1.38015	-1.38871	-0.787387	-0.93773	-0.959475					adenyl nucleotide binding;adenyl ribonucleotide binding;ATP binding;ATPase activity;binding;catalytic activity;hydrolase activity;hydrolase activity, acting on acid anhydrides;hydrolase activity, acting on acid anhydrides, in phosphorus-containing anhydrides;nucleoside-triphosphatase activity;nucleotide binding;purine nucleotide binding;purine ribonucleoside triphosphate binding;purine ribonucleo…	cell part;cytoplasmic part;extracellular region;intracellular membrane-bounded organelle;intracellular organelle;intracellular part;membrane-bounded organelle;mitochondrion;organelle		Alternativesplicing;ATP-binding;Completeproteome;Glycoprotein;Nucleotide-binding;Polymorphism;Referenceproteome;Secreted;Signal	+	+	TcnA_FA_TcnA	3	3	3	3.8	3.8	3.8	116.94	0.00061501	2.5372	45135000	3	3.43684	0.0177154	2.83672	0.0230827	0.464757	7.8016	A3KMH1-2;A3KMH1-3;A3KMH1	A3KMH1-2;A3KMH1-3;A3KMH1	von Willebrand factor A domain-containing protein 8	VWA8	13
-3.39775	-3.49551	-3.20784	-3.4217	-3.46917	-3.41828	-3.06305	-3.04986	-2.99027				biological regulation;regulation of biological process;regulation of biosynthetic process;regulation of cellular biosynthetic process;regulation of cellular macromolecule biosynthetic process;regulation of cellular metabolic process;regulation of cellular process;regulation of gene expression;regulation of macromolecule biosynthetic process;regulation of macromolecule metabolic process;regulation…				Acetylation;Alternativesplicing;Coiledcoil;Completeproteome;Phosphoprotein;Polymorphism;Referenceproteome	+	+	TcnA_FA_TcnA	3	3	3	3.7	3.7	3.7	154.06	0	16.696	32093000	5	2.50575	0.0420775	3.87833	0.0146585	0.401989	14.4777	A3KN83-3;A3KN83-2;A3KN83	A3KN83-3;A3KN83-2;A3KN83	Protein strawberry notch homolog 1	SBNO1	14
-3.46891	-3.60838	-3.10056	-3.52699	-3.48634	-3.52099	-3.29787	-3.20861	-3.26141								Completeproteome;Referenceproteome		+	TcnA_FA_TcnA	1	1	1	5.8	5.8	5.8	36.056	0	4.0328	38788000	1	0.68161	0.35658	3.04714	0.020895	0.255474	8.85758	A6NHX0	A6NHX0	GATS-like protein 2	GATSL2	25
-0.311792	-0.25412	-0.332821	-0.292475	-0.370634	-0.348229	-0.558224	-0.54264	-0.565919				catabolic process;cell differentiation;cellular catabolic process;cellular developmental process;cellular macromolecule catabolic process;cellular macromolecule metabolic process;cellular metabolic process;cellular nitrogen compound metabolic process;cellular process;developmental process;DNA catabolic process;DNA catabolic process, endonucleolytic;DNA fragmentation involved in apoptotic nuclear …	binding;catalytic activity;deoxyribonuclease activity;deoxyribonuclease II activity;DNA binding;endodeoxyribonuclease activity;endodeoxyribonuclease activity, producing 3'-phosphomonoesters;endonuclease activity;endonuclease activity, active with either ribo- or deoxyribonucleic acids and producing 3'-phosphomonoesters;hydrolase activity;hydrolase activity, acting on ester bonds;nuclease activity…	cell part;cytoplasmic part;extracellular membrane-bounded organelle;extracellular organelle;extracellular region part;extracellular vesicular exosome;intracellular;intracellular membrane-bounded organelle;intracellular organelle;intracellular part;lysosome;lytic vacuole;membrane-bounded organelle;membrane-bounded vesicle;organelle;vacuole;vesicle	Lysosome	Alternativesplicing;Apoptosis;Completeproteome;Developmentalprotein;Disulfidebond;Endonuclease;Glycoprotein;Hydrolase;Lysosome;Nuclease;Polymorphism;Referenceproteome;Signal	+	+	TcnA_FA_TcnA	4	4	4	20	20	20	33.615	0	7.8187	239170000	4	3.74854	0.0143858	3.07724	0.0208053	-0.218482	-9.01887	O00115-2;O00115	O00115-2;O00115	Deoxyribonuclease-2-alpha	DNASE2	94
4.31152	4.30375	4.16861	4.18102	4.17367	4.21609	4.37759	4.36014	4.39827				biological regulation;cellular component organization;cellular component organization or biogenesis;defense response;establishment of localization;establishment of localization in cell;establishment of protein localization;establishment of RNA localization;immune response;immune system process;innate immune response;intracellular protein transport;intracellular transport;membrane organization;mRN…	actin-dependent ATPase activity;adenyl nucleotide binding;adenyl ribonucleotide binding;ATP binding;ATPase activity;ATPase activity, coupled;binding;catalytic activity;enzyme binding;GTPase binding;hydrolase activity;hydrolase activity, acting on acid anhydrides;hydrolase activity, acting on acid anhydrides, in phosphorus-containing anhydrides;motor activity;nucleoside-triphosphatase activity;nuc…	basal plasma membrane;brush border;cell part;cell projection;cell projection membrane;cell projection part;cytoplasm;cytoplasmic membrane-bounded vesicle;cytoplasmic part;cytoplasmic vesicle;cytoskeletal part;cytosol;extracellular membrane-bounded organelle;extracellular organelle;extracellular region part;extracellular vesicular exosome;filamentous actin;intracellular membrane-bounded organelle;…		3D-structure;Acetylation;Actin-binding;Alternativesplicing;ATP-binding;Calmodulin-binding;Cellmembrane;Cellprojection;Completeproteome;Cytoplasm;Cytoplasmicvesicle;Directproteinsequencing;Membrane;Methylation;Motorprotein;mRNAtransport;Myosin;Nuclearporecomplex;Nucleotide-binding;Nucleus;Phosphoprotein;Polymorphism;Proteintransport;Referenceproteome;Repeat;Translocation;Transport		+	TcnA_FA_TcnA	44	44	43	51.8	51.8	51.2	117.91	0	323.31	8923500000	71	2.0169	0.0682224	3.41291	0.0182916	0.188409	11.0126	O00159-2;O00159-3;O00159	O00159-2;O00159-3;O00159	Unconventional myosin-Ic	MYO1C	101
3.12145	3.03646	3.06592	3.01078	3.03547	2.9923	3.2298	3.22534	3.16425				anterograde axon cargo transport;anterograde synaptic vesicle transport;antigen processing and presentation;antigen processing and presentation of exogenous antigen;antigen processing and presentation of lipid antigen via MHC class Ib;antigen processing and presentation via MHC class Ib;antigen processing and presentation, exogenous lipid antigen via MHC class Ib;axon cargo transport;biological r…	binding;enzyme binding;GTP-dependent protein binding;phosphatase binding;protein binding;protein phosphatase binding	AP-3 adaptor complex;AP-type membrane coat adaptor complex;cell part;clathrin coated vesicle membrane;coated vesicle membrane;cytoplasmic part;cytoplasmic vesicle membrane;cytoplasmic vesicle part;Golgi apparatus;intracellular membrane-bounded organelle;intracellular organelle;intracellular organelle part;intracellular part;lysosomal membrane;macromolecular complex;membrane;membrane part;membrane…	Lysosome	Albinism;Alternativesplicing;Completeproteome;Cytoplasmicvesicle;Diseasemutation;Golgiapparatus;Hermansky-Pudlaksyndrome;Membrane;Phosphoprotein;Proteintransport;Referenceproteome;Transport	+	+	TcnA_FA_TcnA	26	26	26	27	27	27	121.32	0	99.428	3081600000	34	2.86097	0.0296485	2.85332	0.0230661	0.193612	7.88055	O00203;O00203-3;Q13367-3;Q13367;Q13367-4	O00203;O00203-3	AP-3 complex subunit beta-1	AP3B1	110
-0.358478	-0.322451	-0.601862	-0.402705	-0.447212	-0.434718	-0.906438	-0.75292	-0.686234				cellular component assembly;cellular component assembly at cellular level;cellular component biogenesis;cellular component organization;cellular component organization at cellular level;cellular component organization or biogenesis;cellular component organization or biogenesis at cellular level;cellular macromolecular complex assembly;cellular macromolecular complex subunit organization;cellular …	4 iron, 4 sulfur cluster binding;binding;catalytic activity;cation binding;ion binding;iron-sulfur cluster binding;metal cluster binding;metal ion binding;NADH dehydrogenase (quinone) activity;NADH dehydrogenase (ubiquinone) activity;NADH dehydrogenase activity;oxidoreductase activity;oxidoreductase activity, acting on NADH or NADPH;oxidoreductase activity, acting on NADH or NADPH, quinone or sim…	cell part;cytoplasmic part;intracellular membrane-bounded organelle;intracellular organelle;intracellular organelle part;intracellular part;macromolecular complex;membrane;membrane part;membrane-bounded organelle;mitochondrial inner membrane;mitochondrial membrane;mitochondrial membrane part;mitochondrial part;mitochondrial respiratory chain complex I;mitochondrion;NADH dehydrogenase complex;orga…	Alzheimer's disease;Huntington's disease;Oxidative phosphorylation;Parkinson's disease	4Fe-4S;Completeproteome;Diseasemutation;Electrontransport;Iron;Iron-sulfur;Leighsyndrome;Metal-binding;Mitochondrion;NAD;Oxidoreductase;Referenceproteome;Repeat;Respiratorychain;Transitpeptide;Transport;Ubiquinone		+	TcnA_FA_TcnA	6	6	6	29	29	29	23.705	0	15.64	375490000	8	1.94333	0.0741992	2.22024	0.0409479	-0.353652	-5.31589	O00217	O00217	NADH dehydrogenase [ubiquinone] iron-sulfur protein 8, mitochondrial	NDUFS8	111
4.12569	4.10184	4.31223	4.23464	4.1861	4.20098	4.38974	4.36132	4.37313				activation of immune response;activation of innate immune response;anaphase-promoting complex-dependent proteasomal ubiquitin-dependent protein catabolic process;antigen processing and presentation;antigen processing and presentation of exogenous antigen;antigen processing and presentation of exogenous peptide antigen;antigen processing and presentation of exogenous peptide antigen via MHC class …		cell part;cytoplasmic part;cytosol;extracellular membrane-bounded organelle;extracellular organelle;extracellular region part;extracellular vesicular exosome;intracellular organelle part;intracellular part;macromolecular complex;membrane;membrane-bounded organelle;membrane-bounded vesicle;nuclear part;nucleoplasm;organelle;organelle part;proteasome accessory complex;proteasome complex;proteasome …	Proteasome	Acetylation;Alternativesplicing;Completeproteome;Directproteinsequencing;Polymorphism;Proteasome;Referenceproteome		+	TcnA_FA_TcnA	22	22	22	56.8	56.8	56.8	52.904	0	203.87	9664000000	68	1.58215	0.111486	3.27005	0.0182916	0.167487	10.1184	O00232;O00232-2	O00232;O00232-2	26S proteasome non-ATPase regulatory subunit 12	PSMD12	114
2.44124	2.53906	2.10207	2.21572	2.34585	2.27509	2.08525	2.04872	2.09434				axon guidance;chemotaxis;locomotion;response to chemical stimulus;response to external stimulus;response to stimulus;taxis	binding;cation binding;heme binding;ion binding;iron ion binding;lipid binding;metal ion binding;steroid binding;tetrapyrrole binding;transition metal ion binding	cell part;cytoplasmic part;endoplasmic reticulum;endoplasmic reticulum membrane;endoplasmic reticulum part;extracellular membrane-bounded organelle;extracellular organelle;extracellular region part;extracellular vesicular exosome;integral to membrane;intracellular membrane-bounded organelle;intracellular non-membrane-bounded organelle;intracellular organelle;intracellular organelle part;intracell…		Alternativesplicing;Completeproteome;Directproteinsequencing;Endoplasmicreticulum;Lipid-binding;Membrane;Microsome;Phosphoprotein;Receptor;Referenceproteome;Steroid-binding;Transmembrane;Transmembranehelix		+	TcnA_FA_TcnA	9	9	8	48.2	48.2	43.6	21.671	0	153.25	3047900000	22	0.980344	0.237354	2.14229	0.0438414	-0.202783	-5.05489	O00264;O00264-2	O00264;O00264-2	Membrane-associated progesterone receptor component 1	PGRMC1	118
2.08858	2.0897	1.99914	2.12544	2.16156	2.13344	1.95808	1.9958	1.94167				apoptosis;biological regulation;catabolic process;cell death;cellular catabolic process;cellular component disassembly;cellular component disassembly at cellular level;cellular component disassembly involved in apoptosis;cellular component organization;cellular component organization at cellular level;cellular component organization or biogenesis;cellular component organization or biogenesis at c…		cell part;chromatin;chromosomal part;cytoplasm;cytoplasmic part;cytosol;intracellular membrane-bounded organelle;intracellular organelle;intracellular organelle part;intracellular part;membrane-bounded organelle;nuclear chromatin;nuclear chromosome part;nuclear part;nucleoplasm;nucleus;organelle;organelle part	Apoptosis	3D-structure;Acetylation;Alternativesplicing;Apoptosis;Completeproteome;Cytoplasm;Directproteinsequencing;Phosphoprotein;Referenceproteome	+	+	TcnA_FA_TcnA	17	17	17	76.4	76.4	76.4	36.521	0	141.17	2424300000	42	2.53623	0.0407345	3.07645	0.0208053	-0.174961	-9.0146	O00273;O00273-2	O00273;O00273-2	DNA fragmentation factor subunit alpha	DFFA	121
-4.33612	-4.47776	-4.31344	-4.35612	-4.35341	-4.49088	-4.07153	-4.16727	-4.14514				biological regulation;biosynthetic process;cell surface receptor linked signaling pathway;cellular biosynthetic process;cellular macromolecule biosynthetic process;cellular macromolecule metabolic process;cellular metabolic process;cellular process;cellular protein metabolic process;cellular response to chemical stimulus;cellular response to endogenous stimulus;cellular response to hormone stimul…	adenyl nucleotide binding;adenyl ribonucleotide binding;ATP binding;binding;calcium ion binding;calmodulin binding;calmodulin-dependent protein kinase activity;catalytic activity;cation binding;elongation factor-2 kinase activity;ion binding;kinase activity;metal ion binding;nucleic acid binding;nucleotide binding;phosphotransferase activity, alcohol group as acceptor;protein binding;protein kina…	cell part;cytoplasm;cytoplasmic part;cytosol;intracellular part		Acetylation;ATP-binding;Calcium;Calmodulin-binding;Completeproteome;Kinase;Nucleotide-binding;Phosphoprotein;Polymorphism;Referenceproteome;Serine/threonine-proteinkinase;Transferase		+	TcnA_FA_TcnA	3	3	3	6.5	6.5	6.5	82.143	0	15.838	69845000	4	2.12106	0.0604432	2.14285	0.0438365	0.272156	5.05675	O00418	O00418	Eukaryotic elongation factor 2 kinase	EEF2K	130
-0.0411201	-0.0960465	-0.0204601	-0.0265927	-0.032589	-0.0640094	0.0485033	0.0236879	0.0238277				adaptive immune response;biological regulation;biosynthetic process;cell activation;cell chemotaxis;cell migration;cell motility;cell surface receptor linked signaling pathway;cellular biosynthetic process;cellular component assembly;cellular component assembly at cellular level;cellular component movement;cellular component organization;cellular component organization at cellular level;cellular …	1-phosphatidylinositol-3-kinase activity;adenyl nucleotide binding;adenyl ribonucleotide binding;ATP binding;binding;catalytic activity;inositol or phosphatidylinositol kinase activity;kinase activity;lipid binding;lipid kinase activity;nucleotide binding;phosphatidylinositol 3-kinase activity;phosphatidylinositol binding;phosphatidylinositol kinase activity;phosphatidylinositol phosphate kinase …	cell part;clathrin-coated vesicle;coated vesicle;cytoplasm;cytoplasmic membrane-bounded vesicle;cytoplasmic part;cytoplasmic vesicle;cytosol;cytosolic part;extracellular membrane-bounded organelle;extracellular organelle;extracellular region part;extracellular vesicular exosome;Golgi apparatus;intracellular membrane-bounded organelle;intracellular organelle;intracellular part;macromolecular compl…	Inositol phosphate metabolism;Phosphatidylinositol signaling system	3D-structure;Acetylation;Alternativesplicing;ATP-binding;Cellmembrane;Completeproteome;Cytoplasm;Cytoplasmicvesicle;Endocytosis;Exocytosis;Golgiapparatus;Kinase;Membrane;Nucleotide-binding;Nucleus;Phosphoprotein;Polymorphism;Referenceproteome;Transferase		+	TcnA_FA_TcnA	7	7	7	5	5	5	190.68	0	23.832	398070000	12	1.79195	0.0857007	2.16588	0.0430181	0.07307	5.13279	O00443;O00443-2	O00443;O00443-2	Phosphatidylinositol 4-phosphate 3-kinase C2 domain-containing subunit alpha	PIK3C2A	135
0.700684	0.759815	0.870016	0.744995	0.682783	0.733129	0.944301	0.931155	0.923787				cellular component organization;cellular component organization at cellular level;cellular component organization or biogenesis;cellular component organization or biogenesis at cellular level;cellular macromolecule metabolic process;cellular metabolic process;cellular process;cellular protein metabolic process;establishment of localization;establishment of localization in cell;establishment of pr…	binding;enzyme binding;GTPase binding;protein binding;Ral GTPase binding;Ras GTPase binding;small GTPase binding	cell part;cytoplasm;cytoplasmic part;cytosol;intracellular part		Acetylation;Coiledcoil;Completeproteome;Cytoplasm;Exocytosis;Phosphoprotein;Polymorphism;Proteintransport;Referenceproteome;Transport		+	TcnA_FA_TcnA	9	9	9	17.4	17.4	17.4	81.852	0	35.206	528000000	11	2.15923	0.0570374	3.35534	0.0182916	0.212779	10.6436	O00471	O00471	Exocyst complex component 5	EXOC5	140
-0.0275608	-0.0556527	-0.416798	-0.145342	-0.0611001	-0.0979735	-0.500065	-0.434305	-0.601909				actin cytoskeleton organization;actin filament-based process;axon guidance;biological regulation;cell communication;cell projection assembly;cell projection organization;cell surface receptor linked signaling pathway;cell-cell signaling;cellular component assembly;cellular component assembly at cellular level;cellular component organization;cellular component organization at cellular level;cellul…	binding;binding, bridging;cytokine receptor binding;cytoskeletal adaptor activity;cytoskeletal protein binding;frizzled binding;G-protein-coupled receptor binding;growth factor receptor binding;identical protein binding;interleukin-5 receptor binding;protein binding;protein binding, bridging;protein dimerization activity;protein heterodimerization activity;protein N-terminus binding;receptor bind…	adherens junction;anchoring junction;blood microparticle;cell junction;cell part;cell-substrate adherens junction;cell-substrate junction;cytoplasm;cytoplasmic membrane-bounded vesicle;cytoplasmic part;cytoplasmic vesicle;cytoskeleton;cytosol;endoplasmic reticulum membrane;endoplasmic reticulum part;extracellular membrane-bounded organelle;extracellular organelle;extracellular region part;extrace…		3D-structure;Acetylation;Alternativesplicing;Celljunction;Cellmembrane;Completeproteome;Cytoplasm;Cytoskeleton;Directproteinsequencing;Endoplasmicreticulum;Membrane;Nucleus;Phosphoprotein;Polymorphism;Referenceproteome;Repeat		+	TcnA_FA_TcnA	8	8	8	53.4	53.4	53.4	32.444	0	56.134	783720000	14	1.67148	0.0996939	2.77903	0.0247356	-0.410621	-7.53269	O00560;O00560-2;O00560-3	O00560;O00560-2;O00560-3	Syntenin-1	SDCBP	149
1.88361	1.80405	1.79814	1.84504	1.86136	1.90044	1.79653	1.77856	1.75898				biological regulation;cell surface receptor linked signaling pathway;cellular process;cellular response to chemical stimulus;cellular response to cytokine stimulus;cellular response to organic substance;cellular response to stimulus;cytokine-mediated signaling pathway;establishment of localization;establishment of localization in cell;establishment of protein localization;intracellular protein tr…	protein transporter activity;substrate-specific transporter activity;transporter activity	cell part;cytoplasmic part;cytosol;extracellular membrane-bounded organelle;extracellular organelle;extracellular region part;extracellular vesicular exosome;intracellular organelle part;intracellular part;membrane-bounded organelle;membrane-bounded vesicle;nuclear part;nucleoplasm;organelle;organelle part;vesicle		3D-structure;Acetylation;Completeproteome;Cytoplasm;Nucleus;Phosphoprotein;Proteintransport;Referenceproteome;Repeat;Transport		+	TcnA_FA_TcnA	14	14	9	47	47	38.6	57.886	0	162.75	3353600000	33	1.3458	0.151015	2.00441	0.0495044	-0.0909207	-4.6176	O00629	O00629	Importin subunit alpha-3	KPNA4	156
0.115954	0.0309905	0.08745	-0.00874376	0.0985374	0.0805314	-0.242324	-0.262691	-0.31111				activation of anaphase-promoting complex activity;anaphase-promoting complex-dependent proteasomal ubiquitin-dependent protein catabolic process;biological regulation;catabolic process;cell cycle;cell cycle checkpoint;cell cycle process;cell division;cellular catabolic process;cellular component assembly;cellular component assembly at cellular level;cellular component organization;cellular compon…	acid-amino acid ligase activity;adenyl nucleotide binding;adenyl ribonucleotide binding;ATP binding;binding;catalytic activity;enzyme binding;ligase activity;ligase activity, forming carbon-nitrogen bonds;nucleotide binding;protein binding;purine nucleotide binding;purine ribonucleoside triphosphate binding;purine ribonucleotide binding;ribonucleotide binding;small conjugating protein ligase acti…	anaphase-promoting complex;cell part;cullin-RING ubiquitin ligase complex;cytoplasm;cytoplasmic part;cytosol;intracellular organelle part;intracellular part;macromolecular complex;nuclear part;nuclear ubiquitin ligase complex;nucleoplasm;organelle part;protein complex;ubiquitin ligase complex	Ubiquitin mediated proteolysis	3D-structure;Acetylation;Alternativesplicing;ATP-binding;Cellcycle;Celldivision;Completeproteome;Ligase;Mitosis;Nucleotide-binding;Phosphoprotein;Polymorphism;Referenceproteome;Ublconjugation;Ublconjugationpathway	+	+	TcnA_FA_TcnA	5	5	5	44.1	44.1	44.1	19.652	0	26.974	440510000	8	3.83689	0.0133438	2.96761	0.021968	-0.328817	-8.4441	O00762;O00762-2;O00762-3;O00762-4	O00762;O00762-2;O00762-3	Ubiquitin-conjugating enzyme E2 C	UBE2C	160
2.27268	2.23602	2.16426	2.29555	2.31455	2.30405	2.19049	2.22972	2.17608				biosynthetic process;cell proliferation;cellular biosynthetic process;cellular metabolic compound salvage;cellular metabolic process;cellular process;coenzyme biosynthetic process;coenzyme metabolic process;cofactor biosynthetic process;cofactor metabolic process;heterocycle metabolic process;metabolic process;pyridoxal 5'-phosphate salvage;pyridoxal phosphate biosynthetic process;pyridoxal phosp…	adenyl nucleotide binding;adenyl ribonucleotide binding;alkali metal ion binding;ATP binding;binding;catalytic activity;cation binding;cofactor binding;identical protein binding;ion binding;kinase activity;lithium ion binding;magnesium ion binding;metal ion binding;nucleotide binding;phosphotransferase activity, alcohol group as acceptor;potassium ion binding;protein binding;protein dimerization …	cell part;cytoplasm;cytoplasmic part;cytosol;extracellular membrane-bounded organelle;extracellular organelle;extracellular region part;extracellular vesicular exosome;intracellular membrane-bounded organelle;intracellular organelle;intracellular organelle part;intracellular part;membrane-bounded organelle;membrane-bounded vesicle;nuclear part;nucleoplasm;nucleus;organelle;organelle part;vesicle	Vitamin B6 metabolism	3D-structure;Acetylation;Alternativesplicing;ATP-binding;Completeproteome;Cytoplasm;Kinase;Metal-binding;Nucleotide-binding;Phosphoprotein;Referenceproteome;Transferase;Zinc		+	TcnA_FA_TcnA	15	15	15	65.1	65.1	65.1	35.102	0	220.58	3422200000	41	1.57523	0.112139	2.47708	0.0328136	-0.105953	-6.25389	O00764;O00764-3;O00764-2	O00764;O00764-3;O00764-2	Pyridoxal kinase	PDXK	161
1.37343	1.36826	0.853554	1.16446	1.14119	1.08558	0.940116	0.89383	0.863771				biosynthetic process;carboxylic acid biosynthetic process;carboxylic acid metabolic process;cellular biosynthetic process;cellular ketone metabolic process;cellular lipid metabolic process;cellular macromolecule metabolic process;cellular metabolic process;cellular process;cellular protein metabolic process;electron transport chain;fatty acid biosynthetic process;fatty acid metabolic process;gene…	acyl carrier activity;binding;calcium ion binding;carboxylic acid binding;catalytic activity;cation binding;fatty acid binding;ion binding;lipid binding;metal ion binding;monocarboxylic acid binding;NADH dehydrogenase (quinone) activity;NADH dehydrogenase (ubiquinone) activity;NADH dehydrogenase activity;oxidoreductase activity;oxidoreductase activity, acting on NADH or NADPH;oxidoreductase activ…	cell part;cytoplasmic part;intracellular organelle lumen;intracellular organelle part;intracellular part;macromolecular complex;membrane;membrane part;membrane-enclosed lumen;mitochondrial inner membrane;mitochondrial matrix;mitochondrial membrane;mitochondrial membrane part;mitochondrial part;mitochondrial respiratory chain complex I;NADH dehydrogenase complex;organelle inner membrane;organelle …	Alzheimer's disease;Huntington's disease;Oxidative phosphorylation;Parkinson's disease	3D-structure;Acetylation;Completeproteome;Directproteinsequencing;Electrontransport;Fattyacidbiosynthesis;Fattyacidmetabolism;Lipidbiosynthesis;Lipidmetabolism;Mitochondrion;Phosphopantetheine;Phosphoprotein;Referenceproteome;Respiratorychain;Transitpeptide;Transport		+	TcnA_FA_TcnA	3	3	3	15.4	15.4	15.4	17.417	0	21.279	930990000	9	0.765233	0.314776	2.69744	0.0266697	-0.231172	-7.16645	O14561	O14561	Acyl carrier protein, mitochondrial	NDUFAB1	169
1.61718	1.62406	1.73875	1.68079	1.67776	1.66381	1.76103	1.74493	1.76519				anterograde axon cargo transport;anterograde synaptic vesicle transport;antigen processing and presentation;antigen processing and presentation of exogenous antigen;antigen processing and presentation of lipid antigen via MHC class Ib;antigen processing and presentation via MHC class Ib;antigen processing and presentation, exogenous lipid antigen via MHC class Ib;axon cargo transport;biological r…	transporter activity	axon part;cell part;cell projection part;cytoplasmic part;endosomal part;endosome membrane;Golgi apparatus;Golgi apparatus part;Golgi membrane;intracellular membrane-bounded organelle;intracellular organelle;intracellular organelle part;intracellular part;lysosomal membrane;macromolecular complex;membrane;membrane coat;membrane part;membrane-bounded organelle;nuclear part;nucleoplasm;organelle;or…	Lysosome	3D-structure;Acetylation;Alternativesplicing;Coiledcoil;Completeproteome;Cytoplasm;Golgiapparatus;Membrane;Phosphoprotein;Polymorphism;Proteintransport;Referenceproteome;Repeat;Transport		+	TcnA_FA_TcnA	18	18	18	19.8	19.8	19.8	136.65	0	127.43	1387300000	25	1.29274	0.161999	3.29125	0.0182916	0.0829354	10.2466	O14617-5;O14617;O14617-4;O14617-2;O14617-3	O14617-5;O14617;O14617-4;O14617-2;O14617-3	AP-3 complex subunit delta-1	AP3D1	173
1.40529	1.2528	-0.250813	0.397214	0.854156	0.32767	-0.689583	-0.440977	-0.595948				anatomical structure formation involved in morphogenesis;anatomical structure morphogenesis;axon guidance;biological regulation;cell projection assembly;cell projection organization;cellular component assembly;cellular component assembly at cellular level;cellular component assembly involved in morphogenesis;cellular component organization;cellular component organization at cellular level;cellula…	actin binding;binding;cation binding;cytoskeletal protein binding;ion binding;metal ion binding;protein binding;transition metal ion binding;zinc ion binding	actin cytoskeleton;actin filament bundle;actomyosin;cell part;cell projection;cytoplasm;cytoskeletal part;cytoskeleton;intracellular non-membrane-bounded organelle;intracellular organelle;intracellular organelle part;intracellular part;lamellipodium;non-membrane-bounded organelle;organelle;organelle part;stress fiber	Axon guidance	Actin-binding;Alternativesplicing;Coiledcoil;Completeproteome;Cytoplasm;Cytoskeleton;LIMdomain;Metal-binding;Phosphoprotein;Polymorphism;Referenceproteome;Repeat;Zinc		+	TcnA_FA_TcnA	3	3	3	12	12	12	46.086	0	48.916	192390000	6	1.29634	0.16103	2.4398	0.0338363	-1.10185	-6.10983	O14639-4;O14639-3;O14639-5;O14639-2;O14639-6;O14639	O14639-4;O14639-3;O14639-5;O14639-2;O14639-6;O14639	Actin-binding LIM protein 1	ABLIM1	175
-3.8455	-3.72774	-3.40521	-3.51063	-3.36538	-3.46634	-4.29188	-3.86457	-4.29444				activation of immune response;activation of innate immune response;activation of JUN kinase activity;activation of MAPK activity;apoptosis;biological regulation;cell death;cellular macromolecule metabolic process;cellular metabolic process;cellular process;cellular protein metabolic process;cellular response to stimulus;cellular response to stress;death;defense response;immune response;immune res…	adenyl nucleotide binding;adenyl ribonucleotide binding;ATP binding;binding;catalytic activity;cation binding;enzyme binding;ion binding;JUN kinase kinase activity;kinase activity;kinase binding;magnesium ion binding;MAP kinase kinase activity;metal ion binding;nucleotide binding;phosphatase binding;phosphotransferase activity, alcohol group as acceptor;protein binding;protein kinase activity;pro…	cell part;cytoplasm;cytoplasmic part;cytosol;intracellular;intracellular membrane-bounded organelle;intracellular organelle;intracellular part;membrane-bounded organelle;nucleus;organelle	ErbB signaling pathway;Fc epsilon RI signaling pathway;GnRH signaling pathway;MAPK signaling pathway;Neurotrophin signaling pathway;Osteoclast differentiation;Protein processing in endoplasmic reticulum;T cell receptor signaling pathway;Toll-like receptor signaling pathway	3D-structure;Acetylation;Alternativesplicing;Apoptosis;ATP-binding;Coiledcoil;Completeproteome;Cytoplasm;Kinase;Magnesium;Metal-binding;Nucleotide-binding;Nucleus;Phosphoprotein;Polymorphism;Referenceproteome;Serine/threonine-proteinkinase;Stressresponse;Transferase;Tyrosine-proteinkinase		+	TcnA_FA_TcnA	1	1	1	5	5	5	47.484	0	7.9068	4859900	3	1.89556	0.0774689	2.03467	0.0487108	-0.702845	-4.71103	O14733;O14733-3;O14733-2	O14733;O14733-3;O14733-2	Dual specificity mitogen-activated protein kinase kinase 7	MAP2K7	186
1.92218	1.82645	1.74258	1.87328	1.88144	1.83851	2.09501	2.04907	2.02103				acid secretion;actin cytoskeleton organization;actin filament-based process;activation of adenylate cyclase activity;activation of adenylate cyclase activity by dopamine receptor signaling pathway;activation of adenylate cyclase activity by G-protein signaling pathway;activation of phospholipase C activity;activation of phospholipase C activity by dopamine receptor signaling pathway;activation of…	adrenergic receptor binding;beta-2 adrenergic receptor binding;beta-catenin binding;binding;channel regulator activity;chloride channel regulator activity;enzyme binding;G-protein-coupled receptor binding;growth factor receptor binding;PDZ domain binding;phosphatase binding;protein binding;protein domain specific binding;protein self-association;receptor binding	actin cytoskeleton;apical plasma membrane;brush border membrane;cell part;cell periphery;cell projection;cell projection membrane;cell projection part;centrosome;cytoplasm;cytoplasmic part;cytoskeletal part;cytoskeleton;endomembrane system;extracellular membrane-bounded organelle;extracellular organelle;extracellular region part;extracellular vesicular exosome;filopodium;intracellular membrane-bo…		3D-structure;Acetylation;Alternativesplicing;Cellmembrane;Cellprojection;Completeproteome;Cytoplasm;Directproteinsequencing;Diseasemutation;Membrane;Phosphoprotein;Polymorphism;Referenceproteome;Repeat;Wntsignalingpathway		+	TcnA_FA_TcnA	11	11	11	43.6	43.6	43.6	38.868	0	104.74	1858300000	18	2.19761	0.0553359	2.78173	0.0246542	0.190625	7.54511	O14745;O14745-2	O14745;O14745-2	Na(+)/H(+) exchange regulatory cofactor NHE-RF1	SLC9A3R1	190
-3.81346	-3.90818	-3.33446	-3.75238	-3.85508	-3.76469	-3.2031	-3.3673	-2.97125				apoptosis;biological regulation;cell communication;cell death;cell-cell signaling;cellular chemical homeostasis;cellular component assembly;cellular component assembly at cellular level;cellular component organization;cellular component organization at cellular level;cellular component organization or biogenesis;cellular component organization or biogenesis at cellular level;cellular homeostasis;…	binding;cation binding;diacylglycerol binding;ion binding;lipid binding;metal ion binding;molecular transducer activity;receptor activity;signal transducer activity	axon part;cell junction;cell part;cell projection part;cytoplasm;cytoplasmic part;cytosol;Golgi apparatus;intracellular membrane-bounded organelle;intracellular organelle;intracellular part;membrane;membrane-bounded organelle;neuromuscular junction;organelle;plasma membrane;presynaptic active zone;synapse;synapse part;terminal button		Alternativesplicing;Celljunction;Cellmembrane;Coiledcoil;Completeproteome;Cytoplasm;Exocytosis;Membrane;Metal-binding;Phosphoprotein;Polymorphism;Referenceproteome;Repeat;Synapse;Zinc;Zinc-finger		+	TcnA_FA_TcnA	4	4	4	4.5	4.5	4.5	180.68	0	12.851	24202000	4	1.56485	0.1142	2.15962	0.0430181	0.610166	5.11202	O14795;O14795-2;Q9UPW8	O14795;O14795-2	Protein unc-13 homolog B	UNC13B	196
0.425309	0.365194	0.221287	0.347551	0.408472	0.334422	0.226982	0.211562	0.133973				biological regulation;cell surface receptor linked signaling pathway;cellular process;cellular response to chemical stimulus;cellular response to cytokine stimulus;cellular response to interferon-alpha;cellular response to organic substance;cellular response to stimulus;cellular response to type I interferon;cytokine-mediated signaling pathway;defense response;defense response to virus;immune eff…	binding;identical protein binding;protein binding	cell part;cytoplasm;cytoplasmic part;cytosol;intracellular membrane-bounded organelle;intracellular organelle;intracellular part;membrane-bounded organelle;mitochondrion;organelle		Antiviraldefense;Completeproteome;Cytoplasm;Immunity;Innateimmunity;Mitochondrion;Phosphoprotein;Referenceproteome;Repeat;TPRrepeat		+	TcnA_FA_TcnA	7	7	7	24.1	24.1	24.1	55.984	0	47.943	941040000	10	1.30697	0.158864	2.03149	0.0487108	-0.172643	-4.70113	O14879	O14879	Interferon-induced protein with tetratricopeptide repeats 3	IFIT3	203
-2.1632	-1.96612	-2.52437	-2.33914	-2.3035	-2.22989	-2.76818	-2.73571	-2.85429				cellular macromolecule metabolic process;cellular metabolic process;cellular process;cellular protein metabolic process;establishment of localization;establishment of localization in cell;establishment of protein localization;establishment of protein localization in mitochondrion;establishment of protein localization to organelle;intracellular protein transport;intracellular transport;macromolecu…	active transmembrane transporter activity;macromolecule transmembrane transporter activity;P-P-bond-hydrolysis-driven protein transmembrane transporter activity;P-P-bond-hydrolysis-driven transmembrane transporter activity;primary active transmembrane transporter activity;protein transmembrane transporter activity;protein transporter activity;substrate-specific transmembrane transporter activity;…	cell part;cytoplasmic part;integral to membrane;integral to mitochondrial inner membrane;integral to mitochondrial membrane;integral to organelle membrane;intracellular membrane-bounded organelle;intracellular organelle;intracellular organelle part;intracellular part;intrinsic to membrane;intrinsic to mitochondrial inner membrane;intrinsic to organelle membrane;macromolecular complex;membrane;mem…		Completeproteome;Membrane;Mitochondrion;Mitochondrioninnermembrane;Proteintransport;Referenceproteome;Translocation;Transmembrane;Transmembranehelix;Transport		+	TcnA_FA_TcnA	3	3	3	36.4	36.4	36.4	21.943	0	27.901	202990000	4	1.89882	0.0773378	3.30925	0.0182916	-0.495218	-10.3567	O14925;Q5SRD1	O14925;Q5SRD1	Mitochondrial import inner membrane translocase subunit Tim23;Putative mitochondrial import inner membrane translocase subunit Tim23B	TIMM23;TIMM23B	208
3.17579	3.1656	3.13147	3.14493	3.15028	3.17081	3.41608	3.41525	3.4072				axon guidance;biological regulation;cell surface receptor linked signaling pathway;cellular process;cellular response to stimulus;chemotaxis;enzyme linked receptor protein signaling pathway;ephrin receptor signaling pathway;intracellular signal transduction;locomotion;multicellular organismal process;muscle contraction;muscle system process;regulation of anatomical structure morphogenesis;regulat…	binding;calcium ion binding;cation binding;ion binding;metal ion binding	actin filament bundle;actomyosin;apical part of cell;cell part;contractile fiber part;cytoplasmic part;cytoskeletal part;cytosol;extracellular membrane-bounded organelle;extracellular organelle;extracellular region part;extracellular vesicular exosome;intracellular organelle part;intracellular part;macromolecular complex;membrane-bounded organelle;membrane-bounded vesicle;myosin complex;myosin II…	Focal adhesion;Leukocyte transendothelial migration;Regulation of actin cytoskeleton;Tight junction	Calcium;Completeproteome;Metal-binding;Motorprotein;Muscleprotein;Myosin;Phosphoprotein;Polymorphism;Referenceproteome;Repeat	+	+	TcnA_FA_TcnA	13	13	1	76.7	76.7	17.4	19.779	0	323.31	8102500000	54	5.84359	0.00175872	5.17483	0.00946594	0.257498	30.7241	O14950	O14950	Myosin regulatory light chain 12B	MYL12B	212
2.20367	2.2007	2.32372	2.2299	2.18134	2.23091	2.54457	2.50935	2.538				biological regulation;cell cycle;cell cycle phase;cell cycle process;cellular component organization;cellular component organization at cellular level;cellular component organization or biogenesis;cellular component organization or biogenesis at cellular level;cellular macromolecule metabolic process;cellular metabolic process;cellular process;cellular protein metabolic process;cellular response …	14-3-3 protein binding;binding;enzyme binding;enzyme inhibitor activity;enzyme regulator activity;kinase binding;molecular transducer activity;phosphatase regulator activity;protein binding;protein kinase binding;signal transducer activity	actin cytoskeleton;adherens junction;anchoring junction;cell junction;cell part;cell-substrate adherens junction;cell-substrate junction;centrosome;chromosomal part;contractile fiber;cytoplasm;cytoplasmic part;cytoskeletal part;cytoskeleton;cytosol;focal adhesion;intracellular non-membrane-bounded organelle;intracellular organelle;intracellular organelle part;intracellular part;kinetochore;macrom…	Focal adhesion;Long-term potentiation;Regulation of actin cytoskeleton;Vascular smooth muscle contraction	3D-structure;Alternativesplicing;ANKrepeat;Completeproteome;Cytoplasm;Directproteinsequencing;Hydroxylation;Phosphoprotein;Polymorphism;Referenceproteome;Repeat	+	+	TcnA_FA_TcnA	20	20	20	23.6	23.6	23.6	109.73	0	119.92	4155600000	34	3.6229	0.0152004	4.06521	0.012158	0.316592	16.1467	O14974-3;O14974;O14974-5;O14974-4;O14974-2	O14974-3;O14974;O14974-5;O14974-4;O14974-2	Protein phosphatase 1 regulatory subunit 12A	PPP1R12A	215
-0.136562	-0.159241	-0.207016	-0.24573	-0.228851	-0.209378	-0.0778185	-0.0506625	-0.112473				anatomical structure development;anatomical structure morphogenesis;biological regulation;cell cycle;cell development;cell differentiation;cellular component disassembly;cellular component disassembly at cellular level;cellular component organization;cellular component organization at cellular level;cellular component organization or biogenesis;cellular component organization or biogenesis at cel…	adenyl nucleotide binding;adenyl ribonucleotide binding;ATP binding;binding;catalytic activity;kinase activity;nucleotide binding;phosphotransferase activity, alcohol group as acceptor;protein kinase activity;protein serine/threonine kinase activity;purine nucleotide binding;purine ribonucleoside triphosphate binding;purine ribonucleotide binding;ribonucleotide binding;transferase activity;transf…	adherens junction;anchoring junction;cell junction;cell part;cell-substrate adherens junction;cell-substrate junction;cytoplasmic part;focal adhesion;Golgi apparatus;intracellular membrane-bounded organelle;intracellular organelle;intracellular part;membrane;membrane-bounded organelle;organelle;perinuclear region of cytoplasm		3D-structure;Acetylation;Alternativesplicing;ATP-binding;Cellcycle;Celljunction;Completeproteome;Cytoplasm;Golgiapparatus;Kinase;Nucleotide-binding;Phosphoprotein;Polymorphism;Referenceproteome;Serine/threonine-proteinkinase;Transferase	+	+	TcnA_FA_TcnA	6	6	6	6.3	6.3	6.3	143.19	0	29.416	186800000	7	2.60747	0.0386811	2.68662	0.0266743	0.147668	7.11911	O14976;O14976-2	O14976;O14976-2	Cyclin-G-associated kinase	GAK	217
3.17314	3.19055	3.17178	3.19805	3.1651	3.20541	3.11123	3.09044	3.11226				cellular macromolecule metabolic process;cellular metabolic process;cellular nitrogen compound metabolic process;cellular process;macromolecule metabolic process;metabolic process;nitrogen compound metabolic process;nucleic acid metabolic process;nucleobase-containing compound metabolic process;primary metabolic process;RNA metabolic process;RNA processing	binding;nucleotide binding	cell part;intracellular membrane-bounded organelle;intracellular organelle;intracellular organelle part;intracellular part;membrane-bounded organelle;nuclear part;nucleoplasm;nucleus;organelle;organelle part	Spliceosome	Acetylation;Alternativesplicing;Coiledcoil;Completeproteome;Nucleus;Phosphoprotein;Referenceproteome;RNA-binding	+	+	TcnA_FA_TcnA	26	26	26	31.7	31.7	31.7	118.29	0	161.06	4277500000	51	2.98056	0.0267956	2.39515	0.0351905	-0.0848725	-5.94093	O15042;O15042-2;O15042-3	O15042;O15042-2;O15042-3	U2 snRNP-associated SURP motif-containing protein	U2SURP	226
-0.928449	-0.936119	-0.718384	-0.866957	-0.884209	-0.853045	-0.645222	-0.714963	-0.625998						cell part;intracellular organelle part;intracellular part;nuclear part;nucleoplasm;organelle part		Alternativepromoterusage;Alternativesplicing;ANKrepeat;Completeproteome;Nucleus;Phosphoprotein;Referenceproteome;Repeat		+	TcnA_FA_TcnA	3	3	3	8.2	8.2	8.2	96.16	0	28.572	120660000	5	1.56261	0.114389	2.71205	0.0266447	0.206009	7.23086	O15084-2;O15084;O15084-4;O15084-1;Q8N8A2-5;Q8N8A2-3;Q8N8A2-4;Q8N8A2;Q8N8A2-2	O15084-2;O15084;O15084-4;O15084-1	Serine/threonine-protein phosphatase 6 regulatory ankyrin repeat subunit A	ANKRD28	232
-1.7329	-1.70548	-2.20637	-1.92731	-1.92686	-1.87855	-2.03766	-2.11449	-2.06334				adult behavior;adult locomotory behavior;adult walking behavior;alcohol metabolic process;autophagy;behavior;bile acid metabolic process;biological regulation;carbohydrate metabolic process;carboxylic acid metabolic process;catabolic process;cellular carbohydrate metabolic process;cellular catabolic process;cellular component organization;cellular component organization or biogenesis;cellular ket…	binding;cholesterol binding;hedgehog receptor activity;lipid binding;lipid transporter activity;molecular transducer activity;receptor activity;signal transducer activity;signaling receptor activity;steroid binding;sterol binding;sterol transporter activity;substrate-specific transporter activity;transmembrane signaling receptor activity;transporter activity	cell part;cytoplasmic part;endoplasmic reticulum;endosomal part;endosome membrane;envelope;extracellular membrane-bounded organelle;extracellular organelle;extracellular region;extracellular region part;extracellular vesicular exosome;Golgi apparatus;integral to membrane;integral to plasma membrane;intracellular membrane-bounded organelle;intracellular organelle;intracellular organelle part;intra…	Lysosome	3D-structure;Alternativesplicing;Cholesterolmetabolism;Completeproteome;Diseasemutation;Disulfidebond;Endosome;Glycoprotein;Lipidmetabolism;Lysosome;Membrane;Niemann-Pickdisease;Polymorphism;Referenceproteome;Signal;Steroidmetabolism;Sterolmetabolism;Transmembrane;Transmembranehelix		+	TcnA_FA_TcnA	1	1	1	0.6	0.6	0.6	142.17	0.0014025	2.0778	99023000	1	0.424942	0.517812	2.35513	0.0363139	-0.160919	-5.79286	O15118	O15118	Niemann-Pick C1 protein	NPC1	236
0.849411	0.835979	0.768299	0.869243	0.88163	0.872081	0.778018	0.765269	0.697068				biological regulation;biosynthetic process;cellular biosynthetic process;cellular macromolecule biosynthetic process;cellular macromolecule metabolic process;cellular metabolic process;cellular nitrogen compound metabolic process;cellular process;defense response;gene expression;immune response;immune system process;innate immune response;macromolecule biosynthetic process;macromolecule metabolic…	binding;catalytic activity;DNA binding;DNA-directed RNA polymerase activity;nucleic acid binding;nucleotidyltransferase activity;RNA polymerase activity;transferase activity;transferase activity, transferring phosphorus-containing groups	cell part;cytoplasmic part;cytosol;DNA-directed RNA polymerase complex;DNA-directed RNA polymerase I complex;DNA-directed RNA polymerase III complex;intracellular organelle part;intracellular part;macromolecular complex;nuclear DNA-directed RNA polymerase complex;nuclear part;nucleolar part;nucleoplasm;nucleoplasm part;organelle part;protein complex;RNA polymerase complex	Cytosolic DNA-sensing pathway;Purine metabolism;Pyrimidine metabolism;RNA polymerase	Acetylation;Alternativesplicing;Completeproteome;Directproteinsequencing;Diseasemutation;DNA-directedRNApolymerase;Nucleus;Referenceproteome;Transcription		+	TcnA_FA_TcnA	11	11	11	50.3	50.3	50.3	39.249	0	59.164	1348600000	18	1.87034	0.0797151	2.1315	0.044344	-0.127533	-5.01957	O15160;O15160-2	O15160;O15160-2	DNA-directed RNA polymerases I and III subunit RPAC1	POLR1C	244
1.6411	1.60007	1.49627	1.60557	1.59962	1.58401	1.37459	1.44707	1.30999				apoptosis;biological regulation;carbohydrate metabolic process;cell communication;cell death;cellular carbohydrate metabolic process;cellular component organization;cellular component organization at cellular level;cellular component organization or biogenesis;cellular component organization or biogenesis at cellular level;cellular macromolecule metabolic process;cellular metabolic process;cellul…	acetylglucosaminyltransferase activity;binding;catalytic activity;enzyme activator activity;enzyme regulator activity;lipid binding;phosphatidylinositol binding;phosphatidylinositol-3,4,5-trisphosphate binding;phospholipid binding;protein N-acetylglucosaminyltransferase activity;transferase activity;transferase activity, transferring glycosyl groups;transferase activity, transferring hexosyl grou…	cell part;cytoplasm;cytoplasmic part;cytoskeletal part;cytosol;histone acetyltransferase complex;histone methyltransferase complex;intracellular membrane-bounded organelle;intracellular organelle;intracellular organelle part;intracellular part;macromolecular complex;membrane;membrane-bounded organelle;methyltransferase complex;microtubule organizing center;mitochondrion;MLL5-L complex;nuclear par…	Other types of O-glycan biosynthesis	3D-structure;Acetylation;Alternativesplicing;Apoptosis;Biologicalrhythms;Cellmembrane;Chromatinregulator;Completeproteome;Cytoplasm;Directproteinsequencing;Glycoprotein;Glycosyltransferase;Lipid-binding;Membrane;Mitochondrion;Nucleus;Phosphoprotein;Polymorphism;Referenceproteome;Repeat;TPRrepeat;Transferase;Ublconjugation		+	TcnA_FA_TcnA	18	18	18	28.9	28.9	28.9	115.7	0	110.66	1236500000	24	2.16908	0.0566751	2.26332	0.039947	-0.219186	-5.46461	O15294-3;O15294;O15294-2;O15294-4	O15294-3;O15294;O15294-2;O15294-4	UDP-N-acetylglucosamine--peptide N-acetylglucosaminyltransferase 110 kDa subunit	OGT	258
0.855242	0.916067	0.815275	0.916526	0.950014	0.937875	0.723771	0.803252	0.681901				biological regulation;cellular process;cellular response to stimulus;establishment of localization;establishment of localization in cell;establishment of protein localization;gene expression;intracellular protein transport;intracellular transport;macromolecule metabolic process;metabolic process;protein transport;regulation of biological process;regulation of cellular process;response to stimulus…	binding;enzyme binding;GTPase binding;protein binding;Ran GTPase binding;Ras GTPase binding;small GTPase binding	cell part;cytoplasmic part;cytosol;intracellular organelle part;intracellular part;nuclear part;nucleoplasm;organelle part		Alternativesplicing;Completeproteome;Cytoplasm;Nucleus;Phosphoprotein;Polymorphism;Proteintransport;Referenceproteome;Transport		+	TcnA_FA_TcnA	12	11	11	22.8	21.6	21.6	96.035	0	82.865	333850000	19	2.23093	0.0534875	2.23836	0.0403351	-0.198497	-5.37803	O15397-2;O15397	O15397-2;O15397	Importin-8	IPO8	268
1.41976	1.4633	1.55679	1.51513	1.51576	1.50485	1.63448	1.61798	1.6192				cellular component organization;cellular component organization at cellular level;cellular component organization or biogenesis;cellular component organization or biogenesis at cellular level;cellular membrane fusion;cellular membrane organization;cellular process;endosome transport;ER to Golgi vesicle-mediated transport;establishment of localization;establishment of localization in cell;establis…	binding;catalytic activity;palmitoyltransferase activity;protein binding;protein-cysteine S-acyltransferase activity;protein-cysteine S-palmitoleyltransferase activity;S-acyltransferase activity;SNAP receptor activity;SNARE binding;transferase activity;transferase activity, transferring acyl groups;transferase activity, transferring acyl groups other than amino-acyl groups	cell part;cytoplasm;cytoplasmic part;cytoplasmic vesicle membrane;cytoplasmic vesicle part;cytosol;endoplasmic reticulum;endosome;extracellular membrane-bounded organelle;extracellular organelle;extracellular region part;extracellular vesicular exosome;Golgi apparatus;Golgi apparatus part;Golgi membrane;integral to membrane;integral to plasma membrane;intracellular membrane-bounded organelle;intr…	SNARE interactions in vesicular transport	Alternativesplicing;Coiledcoil;Completeproteome;Cytoplasm;Cytoplasmicvesicle;ER-Golgitransport;Golgiapparatus;Lipoprotein;Membrane;Methylation;Palmitate;Prenylation;Proteintransport;Referenceproteome;Transferase;Transport		+	TcnA_FA_TcnA	7	7	7	38.4	38.4	38.4	22.417	0	18.886	1036600000	11	1.93363	0.0750093	4.20878	0.0108443	0.111969	17.5549	O15498;O15498-2	O15498;O15498-2	Synaptobrevin homolog YKT6	YKT6	276
-1.59743	-1.62144	-1.63125	-1.55756	-1.52884	-1.58175	-1.67687	-1.68347	-1.69377				biological regulation;biosynthetic process;catabolic process;cellular biosynthetic process;cellular catabolic process;cellular component assembly;cellular component assembly at cellular level;cellular component organization;cellular component organization at cellular level;cellular component organization or biogenesis;cellular component organization or biogenesis at cellular level;cellular macrom…	binding;catalytic activity;DNA-directed RNA polymerase activity;nucleotide binding;nucleotidyltransferase activity;protein binding;RNA polymerase activity;transferase activity;transferase activity, transferring phosphorus-containing groups;translation initiation factor binding	cell part;cytoplasmic mRNA processing body;cytoplasmic part;DNA-directed RNA polymerase complex;DNA-directed RNA polymerase II, core complex;intracellular membrane-bounded organelle;intracellular non-membrane-bounded organelle;intracellular organelle;intracellular organelle part;intracellular part;macromolecular complex;membrane-bounded organelle;non-membrane-bounded organelle;nuclear DNA-directe…	Huntington's disease;Purine metabolism;Pyrimidine metabolism;RNA polymerase	3D-structure;Completeproteome;DNA-directedRNApolymerase;Nucleus;Referenceproteome;Transcription	+	+	TcnA_FA_TcnA	5	5	5	54.9	54.9	54.9	16.311	0	53.553	238990000	9	3.2951	0.0194906	2.88017	0.0229173	-0.128654	-8.00982	O15514	O15514	DNA-directed RNA polymerase II subunit RPB4	POLR2D	278
1.31386	1.32328	1.40522	1.38119	1.34533	1.36044	1.44694	1.49536	1.4611				biosynthetic process;cellular biosynthetic process;cellular macromolecule biosynthetic process;cellular macromolecule metabolic process;cellular metabolic process;cellular nitrogen compound metabolic process;cellular process;gene expression;macromolecule biosynthetic process;macromolecule metabolic process;metabolic process;mRNA capping;mRNA metabolic process;mRNA processing;nitrogen compound met…	binding;catalytic activity;methyltransferase activity;mRNA (guanine-N7-)-methyltransferase activity;mRNA methyltransferase activity;N-methyltransferase activity;nucleic acid binding;RNA binding;RNA methyltransferase activity;S-adenosylmethionine-dependent methyltransferase activity;transferase activity;transferase activity, transferring one-carbon groups	cell part;intracellular membrane-bounded organelle;intracellular non-membrane-bounded organelle;intracellular organelle;intracellular organelle part;intracellular part;macromolecular complex;membrane-bounded organelle;mRNA cap binding complex;non-membrane-bounded organelle;nuclear part;nucleolus;nucleoplasm;nucleus;organelle;organelle part;protein complex;receptor complex;RNA cap binding complex	mRNA surveillance pathway	3D-structure;Alternativesplicing;Completeproteome;Methyltransferase;mRNAcapping;mRNAprocessing;Nucleus;Phosphoprotein;Referenceproteome;RNA-binding;S-adenosyl-L-methionine;Transferase		+	TcnA_FA_TcnA	10	10	10	21.6	21.6	21.6	54.843	0	34.063	777120000	14	2.02285	0.0681541	2.39684	0.0351905	0.105481	5.94726	O43148;O43148-2	O43148;O43148-2	mRNA cap guanine-N7 methyltransferase	RNMT	283
5.00525	4.96521	4.89485	5.08601	5.11362	5.11638	4.87121	4.90491	4.83333				amine biosynthetic process;amine metabolic process;anatomical structure development;aspartate family amino acid metabolic process;biological regulation;biosynthetic process;brain development;carboxylic acid biosynthetic process;carboxylic acid metabolic process;cell cycle arrest;cell cycle process;cell development;cell projection organization;cellular amine metabolic process;cellular amino acid b…	binding;catalytic activity;coenzyme binding;cofactor binding;electron carrier activity;NAD binding;nucleotide binding;oxidoreductase activity;oxidoreductase activity, acting on CH-OH group of donors;oxidoreductase activity, acting on the CH-OH group of donors, NAD or NADP as acceptor;phosphoglycerate dehydrogenase activity	cell part;cytoplasmic part;cytosol;extracellular membrane-bounded organelle;extracellular organelle;extracellular region part;extracellular vesicular exosome;intracellular part;membrane-bounded organelle;membrane-bounded vesicle;organelle;vesicle	Glycine, serine and threonine metabolism;Methane metabolism	3D-structure;Acetylation;Amino-acidbiosynthesis;Completeproteome;Directproteinsequencing;Diseasemutation;NAD;Oxidoreductase;Phosphoprotein;Referenceproteome;Serinebiosynthesis	+	+	TcnA_FA_TcnA	25	25	25	55.9	55.9	55.9	56.65	0	323.31	35847000000	108	3.01291	0.02633	3.30227	0.0182916	-0.235518	-10.3138	O43175	O43175	D-3-phosphoglycerate dehydrogenase	PHGDH	291
3.4957	3.46144	3.69954	3.58814	3.545	3.55536	3.73028	3.72643	3.701				activation of immune response;activation of innate immune response;anaphase-promoting complex-dependent proteasomal ubiquitin-dependent protein catabolic process;antigen processing and presentation;antigen processing and presentation of exogenous antigen;antigen processing and presentation of exogenous peptide antigen;antigen processing and presentation of exogenous peptide antigen via MHC class …	enzyme regulator activity	cell part;cytoplasm;cytoplasmic part;cytosol;extracellular membrane-bounded organelle;extracellular organelle;extracellular region part;extracellular vesicular exosome;intracellular membrane-bounded organelle;intracellular organelle;intracellular organelle part;intracellular part;macromolecular complex;membrane;membrane-bounded organelle;membrane-bounded vesicle;nuclear part;nucleoplasm;nucleus;o…	Proteasome	Alternativesplicing;Completeproteome;Proteasome;Referenceproteome		+	TcnA_FA_TcnA	33	33	33	67.8	67.8	67.8	60.977	0	323.31	7012700000	62	1.20101	0.181454	3.22081	0.0192382	0.156403	9.8263	O43242;O43242-2	O43242;O43242-2	26S proteasome non-ATPase regulatory subunit 3	PSMD3	294
0.516751	0.588514	0.642147	0.594408	0.608475	0.582618	0.688865	0.66829	0.735757				biological regulation;cell cycle;cell cycle checkpoint;cell cycle phase;cell cycle process;cell division;cellular component assembly;cellular component organization;cellular component organization at cellular level;cellular component organization or biogenesis;cellular component organization or biogenesis at cellular level;cellular localization;cellular macromolecule localization;cellular process…	binding;centromeric DNA binding;DNA binding;nucleic acid binding;sequence-specific DNA binding	cell part;chromosomal part;condensed chromosome kinetochore;cytoplasm;cytoplasmic part;cytoskeletal part;cytosol;endoplasmic reticulum;endoplasmic reticulum membrane;endoplasmic reticulum part;intracellular membrane-bounded organelle;intracellular non-membrane-bounded organelle;intracellular organelle;intracellular organelle part;intracellular part;kinetochore;kinetochore microtubule;macromolecul…		Acetylation;Alternativesplicing;Cellcycle;Celldivision;Centromere;Chromosome;Coiledcoil;Completeproteome;Cytoplasm;Cytoskeleton;Directproteinsequencing;Endoplasmicreticulum;ER-Golgitransport;Kinetochore;Membrane;Mitosis;Polymorphism;Proteintransport;Referenceproteome;Transport		+	TcnA_FA_TcnA	10	10	10	22.1	22.1	22.1	88.828	0	69.938	559750000	16	1.53479	0.118101	2.06529	0.0474244	0.10247	4.80697	O43264;O43264-2	O43264;O43264-2	Centromere/kinetochore protein zw10 homolog	ZW10	297
-1.85625	-2.17878	-3.38343	-2.14967	-1.94154	-2.19298	-2.92399	-2.85148	-3.35148				apoptosis;biological regulation;biosynthetic process;cell death;cell differentiation;cellular biosynthetic process;cellular component organization;cellular component organization at cellular level;cellular component organization or biogenesis;cellular component organization or biogenesis at cellular level;cellular developmental process;cellular macromolecule biosynthetic process;cellular macromol…	adenyl nucleotide binding;adenyl ribonucleotide binding;ATP binding;binding;calmodulin-dependent protein kinase activity;cAMP response element binding protein binding;catalytic activity;enzyme binding;GTPase binding;identical protein binding;kinase activity;leucine zipper domain binding;LRR domain binding;nucleotide binding;phosphotransferase activity, alcohol group as acceptor;protein binding;pr…	cell part;cytoplasm;intracellular membrane-bounded organelle;intracellular organelle;intracellular organelle part;intracellular part;membrane part;membrane raft;membrane-bounded organelle;nuclear body;nuclear part;nucleoplasm part;nucleus;organelle;organelle part;PML body	Bladder cancer;Pathways in cancer	3D-structure;Activator;Alternativesplicing;Apoptosis;ATP-binding;Chromatinregulator;Completeproteome;Cytoplasm;Kinase;Nucleotide-binding;Nucleus;Phosphoprotein;Polymorphism;Referenceproteome;Serine/threonine-proteinkinase;Transcription;Transcriptionregulation;Transferase;Translationregulation;Tumorsuppressor		+	TcnA_FA_TcnA	2	2	2	5.1	5.1	5.1	52.535	0	6.4049	82454000	2	0.85241	0.280336	2.25585	0.039947	-0.947583	-5.43858	O43293;O43293-2	O43293;O43293-2	Death-associated protein kinase 3	DAPK3	301
2.6041	2.67217	2.80131	2.67522	2.66411	2.691	2.79347	2.78239	2.77717				amine metabolic process;amino acid activation;biological regulation;carboxylic acid metabolic process;cellular amine metabolic process;cellular amino acid metabolic process;cellular ketone metabolic process;cellular macromolecule metabolic process;cellular metabolic process;cellular nitrogen compound metabolic process;cellular process;gene expression;macromolecule metabolic process;metabolic proc…		cell part;cytoplasm;cytoplasmic part;cytosol;extracellular membrane-bounded organelle;extracellular organelle;extracellular region part;extracellular vesicular exosome;intracellular membrane-bounded organelle;intracellular organelle;intracellular part;membrane-bounded organelle;membrane-bounded vesicle;nucleus;organelle;vesicle		3D-structure;Acetylation;Alternativesplicing;Coiledcoil;Completeproteome;Cytoplasm;Directproteinsequencing;Nucleus;Proteinbiosynthesis;Referenceproteome		+	TcnA_FA_TcnA	10	10	10	70.1	70.1	70.1	19.81	0	74.271	3696400000	21	0.892824	0.265367	3.5213	0.0171028	0.107569	11.7404	O43324;O43324-2	O43324;O43324-2	Eukaryotic translation elongation factor 1 epsilon-1	EEF1E1	305
1.44852	1.48082	1.62731	1.60773	1.58467	1.59923	1.6906	1.68838	1.74449				assembly of spliceosomal tri-snRNP;cellular component assembly;cellular component assembly at cellular level;cellular component organization;cellular component organization at cellular level;cellular component organization or biogenesis;cellular component organization or biogenesis at cellular level;cellular macromolecular complex assembly;cellular macromolecular complex subunit organization;cell…	binding;identical protein binding;protein binding	Cajal body;cell part;cytoplasm;intracellular membrane-bounded organelle;intracellular organelle;intracellular organelle part;intracellular part;macromolecular complex;membrane-bounded organelle;nuclear body;nuclear part;nuclear speck;nucleoplasm;nucleoplasm part;nucleus;organelle;organelle part;ribonucleoprotein complex;small nuclear ribonucleoprotein complex;spliceosomal complex;U4/U6 x U5 tri-s…	Spliceosome	3D-structure;Alternativesplicing;Completeproteome;Directproteinsequencing;Diseasemutation;mRNAprocessing;mRNAsplicing;Nucleus;Phosphoprotein;Polymorphism;Referenceproteome;Retinitispigmentosa;Spliceosome;Ublconjugation		+	TcnA_FA_TcnA	11	11	11	24.7	24.7	24.7	77.528	0	55.476	1324900000	16	1.68485	0.0973869	2.31848	0.0379649	0.110614	5.65997	O43395;O43395-3	O43395	U4/U6 small nuclear ribonucleoprotein Prp3	PRPF3	308
3.34779	3.31708	3.25425	3.35634	3.38094	3.3466	3.2266	3.27314	3.20184				biological regulation;cell redox homeostasis;cellular homeostasis;cellular macromolecule metabolic process;cellular metabolic process;cellular process;cellular protein metabolic process;cellular response to chemical stimulus;cellular response to oxidative stress;cellular response to stimulus;cellular response to stress;glycerol ether metabolic process;homeostatic process;macromolecule metabolic p…	catalytic activity;disulfide oxidoreductase activity;oxidoreductase activity;oxidoreductase activity, acting on a sulfur group of donors;oxidoreductase activity, acting on a sulfur group of donors, disulfide as acceptor;protein disulfide oxidoreductase activity	cell part;cytoplasm;extracellular membrane-bounded organelle;extracellular organelle;extracellular region part;extracellular vesicular exosome;intracellular membrane-bounded organelle;intracellular organelle;intracellular part;macromolecular complex;membrane-bounded organelle;membrane-bounded vesicle;nucleus;organelle;proteasome complex;protein complex;vesicle		3D-structure;Completeproteome;Cytoplasm;Directproteinsequencing;Disulfidebond;Electrontransport;Nucleus;Proteasome;Redox-activecenter;Referenceproteome;Transport		+	TcnA_FA_TcnA	22	22	22	79.9	79.9	79.9	32.251	0	323.31	7129000000	41	1.85264	0.081144	2.26711	0.03988	-0.127431	-5.47788	O43396	O43396	Thioredoxin-like protein 1	TXNL1	309
-0.288936	-0.305784	-0.341627	-0.404307	-0.350422	-0.321887	-0.122183	-0.168411	-0.231675				biological regulation;cell surface receptor linked signaling pathway;cellular process;cellular response to chemical stimulus;cellular response to cytokine stimulus;cellular response to organic substance;cellular response to stimulus;cytokine-mediated signaling pathway;posttranscriptional regulation of gene expression;regulation of biological process;regulation of biosynthetic process;regulation o…	binding;nucleic acid binding;RNA binding;RNA cap binding;translation factor activity, nucleic acid binding;translation initiation factor activity	cell part;cytoplasmic part;cytosol;eukaryotic translation initiation factor 4F complex;intracellular part;macromolecular complex;protein complex	RNA transport;Viral myocarditis	3D-structure;Alternativesplicing;Coiledcoil;Completeproteome;Host-virusinteraction;Initiationfactor;Phosphoprotein;Polymorphism;Proteinbiosynthesis;Referenceproteome;Repeat;RNA-binding;Translationregulation	+	+	TcnA_FA_TcnA	15	9	9	10.5	6.8	6.8	176.65	0	29.715	247950000	11	2.34251	0.0463197	2.00928	0.0493892	0.184782	4.63255	O43432;O43432-3;O43432-4;O43432-2	O43432;O43432-3;O43432-4	Eukaryotic translation initiation factor 4 gamma 3	EIF4G3	314
1.36663	1.30446	1.18517	1.20753	1.21235	1.27408	1.71865	1.49942	1.65996				actin cytoskeleton organization;actin filament-based process;cellular component organization;cellular component organization at cellular level;cellular component organization or biogenesis;cellular component organization or biogenesis at cellular level;cellular process;cortical actin cytoskeleton organization;cortical cytoskeleton organization;cytoskeleton organization;organelle organization	structural molecule activity	adherens junction;anchoring junction;cell cortex part;cell junction;cell part;cell-substrate adherens junction;cell-substrate junction;cytoplasmic part;cytoskeletal part;extracellular membrane-bounded organelle;extracellular organelle;extracellular region part;extracellular vesicular exosome;extrinsic to membrane;focal adhesion;intracellular membrane-bounded organelle;intracellular organelle;intr…	Tight junction	Acetylation;Actin-binding;Alternativesplicing;Cellmembrane;Completeproteome;Cytoplasm;Cytoskeleton;Directproteinsequencing;Membrane;Phosphoprotein;Polymorphism;Referenceproteome	+	+	TcnA_FA_TcnA	20	19	17	28.5	27.3	25.6	112.59	0	109.03	950580000	25	2.54176	0.0407276	2.3366	0.0370143	0.394691	5.72537	O43491;O43491-4;O43491-3;O43491-2;Q9Y2J2-3;Q9Y2J2-4	O43491;O43491-4;O43491-3;O43491-2	Band 4.1-like protein 2	EPB41L2	318
-2.20793	-2.27078	-2.3055	-2.29768	-2.22199	-2.25627	-1.98385	-2.10098	-2.02272				biological regulation;negative regulation of biological process;negative regulation of cell communication;negative regulation of cellular process;negative regulation of G-protein coupled receptor protein signaling pathway;negative regulation of response to stimulus;negative regulation of signal transduction;negative regulation of signaling;positive regulation of catalytic activity;positive regula…	enzyme activator activity;enzyme regulator activity;GTPase activator activity;GTPase regulator activity;nucleoside-triphosphatase regulator activity	axon part;axon terminus;cell body;cell part;cell projection;cell projection part;cytoplasm;dendritic spine;intracellular membrane-bounded organelle;intracellular organelle;intracellular part;membrane;membrane-bounded organelle;neuron projection;neuron projection terminus;neuron spine;neuronal cell body;nucleus;organelle;plasma membrane		3D-structure;Alternativesplicing;Completeproteome;Lipoprotein;Palmitate;Phosphoprotein;Polymorphism;Referenceproteome;Signaltransductioninhibitor	+	+	TcnA_FA_TcnA	2	2	2	17.4	17.4	17.4	19.608	0	9.7821	150540000	2	2.66856	0.0364878	2.26193	0.039947	0.222801	5.45978	O43665-2;O43665-1;O43665	O43665-2;O43665-1;O43665	Regulator of G-protein signaling 10	RGS10	331
3.17037	3.19654	3.12205	3.20652	3.21648	3.21019	3.13767	3.10499	3.13931				anaphase-promoting complex-dependent proteasomal ubiquitin-dependent protein catabolic process;attachment of spindle microtubules to chromosome;attachment of spindle microtubules to kinetochore;biological regulation;catabolic process;cell cycle;cell cycle checkpoint;cell cycle process;cell division;cellular catabolic process;cellular component organization;cellular component organization at cellu…		cell part;chromosomal part;condensed chromosome kinetochore;cytoplasmic part;cytosol;intracellular non-membrane-bounded organelle;intracellular organelle;intracellular organelle part;intracellular part;kinetochore;macromolecular complex;non-membrane-bounded organelle;nuclear part;nucleoplasm;organelle;organelle part;protein complex	Cell cycle;Cell cycle - yeast	Acetylation;ADP-ribosylation;Alternativesplicing;Cellcycle;Celldivision;Centromere;Chromosome;Chromosomepartition;Completeproteome;Isopeptidebond;Kinetochore;Meiosis;Mitosis;Nucleus;Phosphoprotein;Referenceproteome;Repeat;Ublconjugation;WDrepeat		+	TcnA_FA_TcnA	12	12	12	49.7	49.7	49.7	36.954	0	136.59	7458000000	29	1.77227	0.0875329	2.71648	0.0266447	-0.0837395	-7.25047	O43684-2;O43684	O43684-2;O43684	Mitotic checkpoint protein BUB3	BUB3	338
6.81811	6.78321	6.69401	6.66474	6.6637	6.70042	6.94592	6.92446	6.87697				actin cytoskeleton organization;actin filament bundle assembly;actin filament organization;actin filament-based process;biological regulation;blood coagulation;cell activation;cell junction assembly;cell junction organization;cell-cell junction assembly;cell-cell junction organization;cellular component assembly;cellular component assembly at cellular level;cellular component organization;cellula…	actin binding;actin filament binding;binding;calcium ion binding;cation binding;cytoskeletal protein binding;hormone receptor binding;identical protein binding;integrin binding;ion binding;ligand-dependent nuclear receptor transcription coactivator activity;metal ion binding;nuclear hormone receptor binding;nucleoside binding;protein binding;protein binding transcription factor activity;protein c…	actin filament bundle;actomyosin;adherens junction;anchoring junction;cell cortex part;cell junction;cell part;cell projection;cell-cell junction;cell-substrate adherens junction;cell-substrate junction;contractile fiber part;cortical cytoskeleton;cytoplasm;cytoplasmic membrane-bounded vesicle lumen;cytoplasmic part;cytoplasmic vesicle part;cytoskeletal part;cytoskeleton;extracellular membrane-bo…	Adherens junction;Amoebiasis;Arrhythmogenic right ventricular cardiomyopathy (ARVC);Focal adhesion;Leukocyte transendothelial migration;Regulation of actin cytoskeleton;Systemic lupus erythematosus;Tight junction	3D-structure;Acetylation;Actin-binding;Alternativesplicing;Calcium;Celljunction;Completeproteome;Cytoplasm;Diseasemutation;Isopeptidebond;Metal-binding;Nucleus;Phosphoprotein;Proteintransport;Referenceproteome;Repeat;Transport;Ublconjugation	+	+	TcnA_FA_TcnA	61	61	41	74.3	74.3	55.1	104.85	0	323.31	1.1093E+11	329	2.80515	0.0316099	3.26927	0.0182916	0.239494	10.1137	O43707;O43707-2;O43707-3	O43707;O43707-2;O43707-3	Alpha-actinin-4	ACTN4	339
3.55941	3.53973	3.67291	3.56339	3.56574	3.54344	3.78596	3.71725	3.82699				biological regulation;biosynthetic process;cellular biosynthetic process;cellular macromolecule biosynthetic process;cellular macromolecule metabolic process;cellular metabolic process;cellular nitrogen compound metabolic process;cellular process;macromolecule biosynthetic process;macromolecule metabolic process;metabolic process;nitrogen compound metabolic process;nucleic acid metabolic process;…	binding;nucleotide binding	cell part;intracellular membrane-bounded organelle;intracellular organelle;intracellular organelle part;intracellular part;membrane-bounded organelle;nuclear part;nucleoplasm;nucleus;organelle;organelle part		3D-structure;Acetylation;Activator;Completeproteome;Directproteinsequencing;Nucleus;Phosphoprotein;Polymorphism;Referenceproteome;Repeat;RNA-binding;Transcription;Transcriptionregulation	+	+	TcnA_FA_TcnA	36	36	36	52.8	52.8	52.8	85.852	0	227.04	7916900000	65	2.33238	0.0469425	2.5847	0.0296717	0.219212	6.68617	O43719	O43719	HIV Tat-specific factor 1	HTATSF1	343
-1.20442	-1.25446	-1.10357	-1.22545	-1.20233	-1.22194	-1.06582	-1.08668	-1.11177				biological regulation;cellular process;establishment of cell polarity;establishment of epithelial cell polarity;establishment of localization;establishment of localization in cell;establishment or maintenance of cell polarity;Golgi vesicle transport;intracellular transport;positive regulation of biological process;positive regulation of catalytic activity;positive regulation of cell adhesion;posi…	ARF guanyl-nucleotide exchange factor activity;binding;enzyme regulator activity;GTPase regulator activity;guanyl-nucleotide exchange factor activity;lipid binding;nucleoside-triphosphatase regulator activity;phosphatidylinositol binding;phosphatidylinositol-3,4,5-trisphosphate binding;phospholipid binding;small GTPase regulator activity	cell junction;cell part;cell projection;cell-cell junction;cytoplasm;cytoplasmic part;cytosol;extrinsic to internal side of plasma membrane;extrinsic to membrane;extrinsic to plasma membrane;intracellular part;membrane;membrane part;occluding junction;plasma membrane;plasma membrane part;ruffle;tight junction		3D-structure;Acetylation;Alternativesplicing;Cellmembrane;Coiledcoil;Completeproteome;Cytoplasm;Guanine-nucleotidereleasingfactor;Lipid-binding;Membrane;Referenceproteome		+	TcnA_FA_TcnA	4	4	1	17.3	17.3	5	46.291	0	41.116	186770000	6	1.45967	0.130664	2.97975	0.021574	0.128489	8.50602	O43739-2;O43739;Q15438-3;Q15438-2;Q15438	O43739-2;O43739;Q15438-3;Q15438-2;Q15438	Cytohesin-3;Cytohesin-1	CYTH3;CYTH1	344
4.19831	4.18284	4.29872	4.1431	4.14412	4.18572	4.37936	4.30279	4.4044				biological regulation;blood coagulation;cell activation;cellular process;coagulation;establishment of localization;establishment of localization in cell;exocytosis;hemostasis;multicellular organismal process;platelet activation;platelet degranulation;regulation of biological quality;regulation of body fluid levels;secretion;secretion by cell;transport;vesicle-mediated transport	binding;calcium ion binding;cation binding;ion binding;metal ion binding	cell part;cytoplasmic membrane-bounded vesicle;cytoplasmic part;cytoplasmic vesicle;endoplasmic reticulum;endoplasmic reticulum lumen;endoplasmic reticulum part;extracellular region;Golgi apparatus;intracellular membrane-bounded organelle;intracellular organelle;intracellular organelle lumen;intracellular organelle part;intracellular part;melanosome;membrane;membrane-bounded organelle;membrane-bo…		Acetylation;Alternativesplicing;Calcium;Completeproteome;Directproteinsequencing;Endoplasmicreticulum;Glycoprotein;Metal-binding;Phosphoprotein;Polymorphism;Referenceproteome;Repeat;Sarcoplasmicreticulum;Secreted;Signal		+	TcnA_FA_TcnA	19	19	4	66.7	66.7	11.1	37.106	0	301.62	21517000000	92	2.20164	0.0551049	2.43225	0.0340864	0.204535	6.08099	O43852;O43852-3;O43852-6;O43852-5;O43852-15;O43852-9;O43852-10;O43852-13;O43852-14;O43852-11;O43852-12	O43852;O43852-3;O43852-6;O43852-5;O43852-15;O43852-9;O43852-10	Calumenin	CALU	363
-0.295183	-0.279339	0.0102425	-0.176724	-0.200825	-0.183251	0.136043	0.0605665	0.221837				biological regulation;blood coagulation;cell activation;cellular process;coagulation;establishment of localization;establishment of localization in cell;exocytosis;hemostasis;multicellular organismal process;platelet activation;platelet degranulation;regulation of biological quality;regulation of body fluid levels;secretion;secretion by cell;transport;vesicle-mediated transport	binding;calcium ion binding;cation binding;ion binding;metal ion binding	cell part;cytoplasmic membrane-bounded vesicle;cytoplasmic part;cytoplasmic vesicle;endoplasmic reticulum;endoplasmic reticulum lumen;endoplasmic reticulum part;extracellular region;Golgi apparatus;intracellular membrane-bounded organelle;intracellular organelle;intracellular organelle lumen;intracellular organelle part;intracellular part;melanosome;membrane;membrane-bounded organelle;membrane-bo…		Acetylation;Alternativesplicing;Calcium;Completeproteome;Directproteinsequencing;Endoplasmicreticulum;Glycoprotein;Metal-binding;Phosphoprotein;Polymorphism;Referenceproteome;Repeat;Sarcoplasmicreticulum;Secreted;Signal		+	TcnA_FA_TcnA	16	1	1	58.7	3.2	3.2	37.134	0.0017935	1.98	440380000	4	1.79018	0.0857115	2.6415	0.0282631	0.326415	6.9245	O43852-2;O43852-4;O43852-8;O43852-7	O43852-2;O43852-4;O43852-8	Calumenin	CALU	364
-2.98718	-2.77087	-3.29097	-3.05273	-2.84956	-2.85071	-3.4319	-3.54406	-3.45417				cellular component assembly;cellular component assembly at cellular level;cellular component biogenesis;cellular component organization;cellular component organization at cellular level;cellular component organization or biogenesis;cellular component organization or biogenesis at cellular level;cellular macromolecular complex assembly;cellular macromolecular complex subunit organization;cellular …	catalytic activity;NADH dehydrogenase (quinone) activity;NADH dehydrogenase (ubiquinone) activity;NADH dehydrogenase activity;oxidoreductase activity;oxidoreductase activity, acting on NADH or NADPH;oxidoreductase activity, acting on NADH or NADPH, quinone or similar compound as acceptor	cell part;cytoplasmic part;intracellular membrane-bounded organelle;intracellular organelle;intracellular organelle part;intracellular part;macromolecular complex;membrane;membrane part;membrane-bounded organelle;membrane-enclosed lumen;mitochondrial inner membrane;mitochondrial intermembrane space;mitochondrial membrane;mitochondrial membrane part;mitochondrial part;mitochondrial respiratory cha…	Alzheimer's disease;Huntington's disease;Oxidative phosphorylation;Parkinson's disease	Completeproteome;Disulfidebond;Electrontransport;Membrane;Mitochondrion;Mitochondrioninnermembrane;Polymorphism;Referenceproteome;Respiratorychain;Transport		+	TcnA_FA_TcnA	1	1	1	11.3	11.3	11.3	12.517	0	4.3125	33873000	1	1.84627	0.0815011	2.74579	0.0262031	-0.559039	-7.38154	O43920	O43920	NADH dehydrogenase [ubiquinone] iron-sulfur protein 5	NDUFS5	368
2.38963	2.38951	2.33955	2.37897	2.35611	2.3341	2.27698	2.23758	2.25039				apoptosis;biological regulation;cell cycle;cell cycle phase;cell cycle process;cell death;cell division;cellular component organization;cellular component organization at cellular level;cellular component organization or biogenesis;cellular component organization or biogenesis at cellular level;cellular localization;cellular macromolecule localization;cellular macromolecule metabolic process;cell…		cell part;chromatin;chromosomal part;chromosome;chromosome, centromeric region;cohesin complex;cytoplasmic part;cytosol;intracellular non-membrane-bounded organelle;intracellular organelle;intracellular organelle part;intracellular part;macromolecular complex;meiotic cohesin complex;membrane;non-membrane-bounded organelle;nuclear chromosome part;nuclear cohesin complex;nuclear meiotic cohesin com…	Cell cycle;Cell cycle - yeast	3D-structure;Apoptosis;Cellcycle;Celldivision;Centromere;Chromosome;Chromosomepartition;Completeproteome;Directproteinsequencing;Diseasemutation;DNAdamage;DNArepair;Mentalretardation;Mitosis;Nucleus;Phosphoprotein;Polymorphism;Referenceproteome	+	+	TcnA_FA_TcnA	20	20	20	44.4	44.4	44.4	71.689	0	323.31	2341700000	31	2.71314	0.0351354	2.36556	0.0363139	-0.10141	-5.83116	O60216;Q9H4I0	O60216	Double-strand-break repair protein rad21 homolog	RAD21	371
0.865763	0.855801	0.770174	0.826595	0.869471	0.892343	0.573655	0.684964	0.597751				anatomical structure development;cellular macromolecule metabolic process;cellular metabolic process;cellular process;cellular protein metabolic process;chaperone-mediated protein transport;developmental process;establishment of localization;establishment of localization in cell;establishment of protein localization;establishment of protein localization in mitochondrion;establishment of protein l…	binding;cation binding;ion binding;metal ion binding	cell part;cytoplasmic part;intracellular membrane-bounded organelle;intracellular organelle;intracellular organelle part;intracellular part;membrane;membrane-bounded organelle;membrane-enclosed lumen;mitochondrial inner membrane;mitochondrial intermembrane space;mitochondrial membrane;mitochondrial part;mitochondrion;organelle;organelle envelope lumen;organelle inner membrane;organelle membrane;o…		Chaperone;Completeproteome;Deafness;Diseasemutation;Disulfidebond;Membrane;Metal-binding;Mitochondrion;Mitochondrioninnermembrane;Phosphoprotein;Proteintransport;Referenceproteome;Translocation;Transport;Zinc	+	+	TcnA_FA_TcnA	7	7	7	85.6	85.6	85.6	10.998	0	47.767	925590000	7	2.74411	0.033705	2.48125	0.0328136	-0.244013	-6.27021	O60220	O60220	Mitochondrial import inner membrane translocase subunit Tim8 A	TIMM8A	373
1.69931	1.77209	1.79942	1.73054	1.74665	1.73085	1.9817	1.95264	1.96276				activation of JUN kinase activity;activation of MAPK activity;biological regulation;cell differentiation;cellular component assembly;cellular component organization;cellular component organization or biogenesis;cellular developmental process;cellular macromolecule metabolic process;cellular metabolic process;cellular process;cellular protein metabolic process;developmental process;endosome transp…	binding;binding, bridging;cytoskeletal protein binding;enzyme binding;JUN kinase binding;kinase binding;kinesin binding;MAP-kinase scaffold activity;protein binding;protein complex scaffold;protein kinase binding;receptor signaling complex scaffold activity;signaling adaptor activity;structural molecule activity	acrosomal vesicle;cell part;cytoplasm;cytoplasmic membrane-bounded vesicle;cytoplasmic part;cytoplasmic vesicle;cytosol;extracellular membrane-bounded organelle;extracellular organelle;extracellular region part;extracellular vesicular exosome;integral to membrane;intracellular membrane-bounded organelle;intracellular organelle;intracellular part;intrinsic to membrane;membrane part;membrane-bounde…		3D-structure;Acetylation;Alternativesplicing;Coiledcoil;Completeproteome;Cytoplasm;Cytoplasmicvesicle;Phosphoprotein;Polymorphism;Referenceproteome	+	+	TcnA_FA_TcnA	22	22	22	24.2	24.2	24.2	144.68	0	103.88	1211900000	28	3.70942	0.0146032	4.66485	0.00946634	0.229687	22.8756	O60271-4;O60271-2;O60271;O60271-5;O60271-3;O60271-9;Q9UPT6-2;Q9UPT6	O60271-4;O60271-2;O60271;O60271-5;O60271-3;O60271-9	C-Jun-amino-terminal kinase-interacting protein 4	SPAG9	379
2.76382	2.72333	2.77567	2.72518	2.70355	2.72254	2.94609	2.98582	2.95772				developmental process;keratinization	structural constituent of cytoskeleton;structural molecule activity	anchoring junction;cell junction;cell part;cell-cell junction;cytoplasmic part;cytoskeleton;desmosome;extracellular membrane-bounded organelle;extracellular organelle;extracellular region part;extracellular vesicular exosome;intracellular membrane-bounded organelle;intracellular non-membrane-bounded organelle;intracellular organelle;intracellular part;membrane;membrane-bounded organelle;membrane-…		3D-structure;Celljunction;Cellmembrane;Coiledcoil;Completeproteome;Cytoplasm;Cytoskeleton;Keratinization;Membrane;Mitochondrion;Nucleus;Phosphoprotein;Polymorphism;Referenceproteome;Repeat	+	+	TcnA_FA_TcnA	31	31	31	20.7	20.7	20.7	204.74	0	99.705	3725800000	43	4.84859	0.00450471	4.25866	0.0100128	0.246122	18.0718	O60437	O60437	Periplakin	PPL	391
0.307736	0.253107	0.420128	0.304689	0.33507	0.282279	0.475839	0.507622	0.497792				apoptosis;biological regulation;cell death;cell differentiation;cellular developmental process;cellular process;death;developmental process;inner ear receptor cell differentiation;mechanoreceptor differentiation;multicellular organismal process;negative regulation of biological process;negative regulation of cell proliferation;negative regulation of cellular process;neurological system process;ne…		cell part;cytoplasm;intracellular part		Alternativesplicing;Apoptosis;Completeproteome;Deafness;Non-syndromicdeafness;Polymorphism;Referenceproteome;Tumorsuppressor		+	TcnA_FA_TcnA	10	10	10	35.5	35.5	35.5	54.554	0	74.455	591810000	17	2.05161	0.0667082	3.31365	0.0182916	0.186405	10.3837	O60443;O60443-3;O60443-2	O60443;O60443-3	Non-syndromic hearing impairment protein 5	DFNA5	392
0.472067	0.516758	0.557316	0.533889	0.519978	0.535554	0.58814	0.640688	0.643195				actin cytoskeleton organization;actin filament organization;actin filament-based process;biological adhesion;biological regulation;cell adhesion;cell-substrate adhesion;cellular component organization;cellular component organization at cellular level;cellular component organization or biogenesis;cellular component organization or biogenesis at cellular level;cellular process;cytoskeleton organiza…	binding;cytoskeletal protein binding;protein binding;structural constituent of cytoskeleton;structural molecule activity;vinculin binding	adherens junction;anchoring junction;cell junction;cell part;cell-substrate adherens junction;cell-substrate junction;cytoplasmic part;cytoskeleton;cytosol;focal adhesion;intracellular membrane-bounded organelle;intracellular non-membrane-bounded organelle;intracellular organelle;intracellular part;membrane-bounded organelle;non-membrane-bounded organelle;nucleus;organelle		3D-structure;Acetylation;Alternativesplicing;Celladhesion;Celljunction;Completeproteome;Cytoplasm;Cytoskeleton;Nucleus;Phosphoprotein;Polymorphism;Referenceproteome;Repeat;SH3domain		+	TcnA_FA_TcnA	7	7	7	31.6	31.6	31.6	36.742	0	34.478	713260000	10	2.00331	0.0688648	2.14395	0.043815	0.0942009	5.06034	O60504-2;O60504	O60504-2;O60504	Vinexin	SORBS3	398
3.38328	3.38195	3.54637	3.42986	3.40318	3.36952	3.60866	3.57677	3.59176				alcohol biosynthetic process;alcohol metabolic process;biological regulation;biosynthetic process;carbohydrate biosynthetic process;carbohydrate metabolic process;cell surface receptor linked signaling pathway;cellular biosynthetic process;cellular carbohydrate biosynthetic process;cellular carbohydrate metabolic process;cellular metabolic process;cellular nitrogen compound metabolic process;cell…	binding;carbon-oxygen lyase activity;catalytic activity;coenzyme binding;cofactor binding;GDP-mannose 4,6-dehydratase activity;hydro-lyase activity;lyase activity;NADP binding;NADP+ binding;nucleotide binding	cell part;cytoplasm;extracellular membrane-bounded organelle;extracellular organelle;extracellular region part;extracellular vesicular exosome;intracellular part;membrane-bounded organelle;membrane-bounded vesicle;organelle;vesicle	Amino sugar and nucleotide sugar metabolism;Fructose and mannose metabolism	3D-structure;Acetylation;Alternativesplicing;Completeproteome;Lyase;NADP;Referenceproteome		+	TcnA_FA_TcnA	19	19	2	57.3	57.3	8.6	41.949	0	85.563	5307100000	32	1.82935	0.0827914	3.19983	0.0199036	0.191546	9.70425	O60547	O60547	GDP-mannose 4,6 dehydratase	GMDS	403
0.733693	0.774509	0.90451	0.817434	0.813511	0.745395	0.930284	0.930224	0.89282				biological regulation;biosynthetic process;cell cycle;cell division;cell surface receptor linked signaling pathway;cellular biosynthetic process;cellular macromolecule biosynthetic process;cellular macromolecule metabolic process;cellular metabolic process;cellular nitrogen compound metabolic process;cellular process;cellular protein metabolic process;cellular response to stimulus;enzyme linked r…	binding;chromatin binding;DNA binding;nucleic acid binding;regulatory region DNA binding;regulatory region nucleic acid binding;RNA binding;snRNA binding;transcription regulatory region DNA binding	carboxy-terminal domain protein kinase complex;cell part;intracellular membrane-bounded organelle;intracellular organelle;intracellular organelle part;intracellular part;macromolecular complex;membrane-bounded organelle;nuclear part;nucleoplasm;nucleoplasm part;nucleus;organelle;organelle part;positive transcription elongation factor complex b;protein complex;transcription elongation factor compl…		3D-structure;Acetylation;Alternativesplicing;Cellcycle;Celldivision;Coiledcoil;Completeproteome;Cyclin;Directproteinsequencing;Host-virusinteraction;Nucleus;Phosphoprotein;Polymorphism;Referenceproteome;Transcription;Transcriptionregulation		+	TcnA_FA_TcnA	7	7	7	11.4	11.4	11.4	80.684	0	14.016	939350000	7	1.15794	0.189904	2.04419	0.0484479	0.125663	4.74069	O60563;O60563-2	O60563	Cyclin-T1	CCNT1	404
-0.528026	-0.59873	-0.161041	-0.487023	-0.466246	-0.541686	-0.19637	-0.291618	-0.248406				anaphase-promoting complex-dependent proteasomal ubiquitin-dependent protein catabolic process;apoptosis;biological regulation;catabolic process;cell cycle;cell cycle checkpoint;cell cycle phase;cell cycle process;cell death;cell division;cell proliferation;cellular catabolic process;cellular component organization;cellular component organization at cellular level;cellular component organization …	adenyl nucleotide binding;adenyl ribonucleotide binding;ATP binding;binding;catalytic activity;kinase activity;nucleotide binding;phosphotransferase activity, alcohol group as acceptor;protein kinase activity;protein serine/threonine kinase activity;purine nucleotide binding;purine ribonucleoside triphosphate binding;purine ribonucleotide binding;ribonucleotide binding;transferase activity;transf…	anaphase-promoting complex;cell part;chromosomal part;condensed chromosome kinetochore;condensed chromosome outer kinetochore;condensed nuclear chromosome kinetochore;cullin-RING ubiquitin ligase complex;cytoplasm;cytoplasmic part;cytoskeletal part;cytosol;intracellular non-membrane-bounded organelle;intracellular organelle;intracellular organelle part;intracellular part;kinetochore;macromolecula…	Cell cycle	3D-structure;Acetylation;Alternativesplicing;Apoptosis;ATP-binding;Cellcycle;Celldivision;Centromere;Chromosome;Completeproteome;Cytoplasm;Cytoskeleton;Diseasemutation;Kinase;Kinetochore;Mitosis;Nucleotide-binding;Nucleus;Phosphoprotein;Polymorphism;Referenceproteome;Serine/threonine-proteinkinase;Transferase;Tumorsuppressor;Ublconjugation		+	TcnA_FA_TcnA	8	8	8	11	11	11	121.38	0	24.053	139110000	8	0.814486	0.29633	2.68479	0.0266743	0.252853	7.1111	O60566-3;O60566;O60566-2	O60566-3;O60566;O60566-2	Mitotic checkpoint serine/threonine-protein kinase BUB1 beta	BUB1B	405
2.1572	2.20086	2.28926	2.25429	2.20086	2.20104	2.3603	2.37439	2.3967				anatomical structure development;anatomical structure morphogenesis;basement membrane assembly;basement membrane organization;biological regulation;cell morphogenesis;cell morphogenesis involved in differentiation;cellular component assembly;cellular component assembly at cellular level;cellular component morphogenesis;cellular component organization;cellular component organization at cellular le…	binding;carboxylic acid binding;catalytic activity;cation binding;galactosyltransferase activity;glucosyltransferase activity;ion binding;iron ion binding;L-ascorbic acid binding;metal ion binding;oxidoreductase activity;oxidoreductase activity, acting on paired donors, with incorporation or reduction of molecular oxygen;oxidoreductase activity, acting on paired donors, with incorporation or redu…	cell part;cytoplasmic part;endoplasmic reticulum;endoplasmic reticulum membrane;endoplasmic reticulum part;extracellular membrane-bounded organelle;extracellular organelle;extracellular region part;extracellular vesicular exosome;intracellular membrane-bounded organelle;intracellular organelle;intracellular organelle part;intracellular part;membrane;membrane part;membrane-bounded organelle;membra…	Lysine degradation;Other types of O-glycan biosynthesis	Completeproteome;Dioxygenase;Diseasemutation;Endoplasmicreticulum;Glycoprotein;Iron;Membrane;Metal-binding;Oxidoreductase;Polymorphism;Referenceproteome;Signal;VitaminC		+	TcnA_FA_TcnA	22	22	22	41.3	41.3	41.3	84.784	0	139.34	2649600000	31	2.19696	0.0553359	2.80495	0.0239324	0.158402	7.65246	O60568	O60568	Procollagen-lysine,2-oxoglutarate 5-dioxygenase 3	PLOD3	406
-0.0885711	-0.0113641	-0.179892	0.0465407	-0.0027867	-0.011111	-0.484101	-0.266784	-0.43658				biological regulation;cell surface receptor linked signaling pathway;cellular process;cellular response to chemical stimulus;cellular response to cytokine stimulus;cellular response to organic substance;cellular response to stimulus;chordate embryonic development;cytokine-mediated signaling pathway;developmental process;embryo development;embryo development ending in birth or egg hatching;in uter…	binding;enzyme binding;nucleic acid binding;protein binding;RNA binding;RNA cap binding;translation factor activity, nucleic acid binding;translation initiation factor activity;ubiquitin protein ligase binding	cell part;cytoplasmic part;cytosol;intracellular part;macromolecular complex;mRNA cap binding complex;protein complex;RNA cap binding complex	Insulin signaling pathway;mTOR signaling pathway;RNA transport	3D-structure;Acetylation;Alternativesplicing;Completeproteome;Initiationfactor;Isopeptidebond;Proteinbiosynthesis;Referenceproteome;RNA-binding;Translationregulation;Ublconjugation	+	+	TcnA_FA_TcnA	6	6	6	32.7	32.7	32.7	28.362	0	48.932	483650000	8	2.59594	0.0393152	2.39717	0.0351905	-0.406703	-5.94851	O60573;O60573-2	O60573;O60573-2	Eukaryotic translation initiation factor 4E type 2	EIF4E2	407
-1.39275	-1.45894	-1.11737	-1.35645	-1.33498	-1.30788	-1.08456	-1.0299	-1.15541				cellular process;establishment of localization;transport;vesicle-mediated transport		cell part;cytoplasm;cytoplasmic part;endosomal part;endosome;endosome membrane;Golgi apparatus;intracellular membrane-bounded organelle;intracellular organelle;intracellular organelle part;intracellular part;lipid particle;membrane;membrane-bounded organelle;organelle;organelle membrane;organelle part		Acetylation;Alternativesplicing;Coiledcoil;Completeproteome;Cytoplasm;Endosome;Lipiddroplet;Membrane;Phosphoprotein;Polymorphism;Referenceproteome;Transport		+	TcnA_FA_TcnA	14	1	1	74.5	4.4	4.4	28.157	0	4.7462	413640000	1	1.2038	0.181054	2.47391	0.032908	0.243143	6.24154	O60664-2	O60664-2	Perilipin-3	PLIN3	412
-0.0701099	-0.191549	0.0214462	-0.0305085	-0.0335312	-0.0638873	0.122589	0.119069	0.111173				anatomical structure development;biological regulation;biosynthetic process;cell cycle checkpoint;cellular biosynthetic process;cellular macromolecule biosynthetic process;cellular macromolecule metabolic process;cellular metabolic process;cellular nitrogen compound metabolic process;cellular process;cellular response to abiotic stimulus;cellular response to ionizing radiation;cellular response t…	3'-5' exonuclease activity;binding;catalytic activity;damaged DNA binding;deoxyribonuclease activity;DNA binding;exodeoxyribonuclease activity;exodeoxyribonuclease activity, producing 5'-phosphomonoesters;exodeoxyribonuclease III activity;exonuclease activity;exonuclease activity, active with either ribo- or deoxyribonucleic acids and producing 5'-phosphomonoesters;hydrolase activity;hydrolase ac…	cell part;checkpoint clamp complex;chromosomal part;chromosome;intracellular membrane-bounded organelle;intracellular non-membrane-bounded organelle;intracellular organelle;intracellular organelle part;intracellular part;macromolecular complex;membrane-bounded organelle;non-membrane-bounded organelle;nuclear chromosome part;nuclear part;nucleoplasm;nucleus;organelle;organelle part;protein complex	Cell cycle - yeast;Meiosis - yeast	3D-structure;Alternativesplicing;Completeproteome;DNAdamage;DNArepair;Exonuclease;Hydrolase;Nuclease;Nucleus;Polymorphism;Referenceproteome		+	TcnA_FA_TcnA	3	3	3	16.3	16.3	16.3	31.827	0	10.265	222600000	4	1.74122	0.0903951	3.86128	0.0148498	0.160252	14.334	O60671;O60671-2;O60671-3	O60671;O60671-2	Cell cycle checkpoint protein RAD1	RAD1	413
5.37956	5.37949	5.39265	5.39713	5.41441	5.40477	5.54068	5.53642	5.51747				alcohol metabolic process;amine metabolic process;aminoglycan biosynthetic process;aminoglycan metabolic process;anatomical structure morphogenesis;biosynthetic process;carbohydrate biosynthetic process;carbohydrate metabolic process;carboxylic acid biosynthetic process;carboxylic acid metabolic process;cellular biosynthetic process;cellular carbohydrate metabolic process;cellular glucuronidation…	binding;catalytic activity;coenzyme binding;cofactor binding;electron carrier activity;NAD binding;nucleotide binding;oxidoreductase activity;oxidoreductase activity, acting on CH-OH group of donors;oxidoreductase activity, acting on the CH-OH group of donors, NAD or NADP as acceptor;UDP-glucose 6-dehydrogenase activity	cell part;cytoplasmic part;cytosol;extracellular membrane-bounded organelle;extracellular organelle;extracellular region part;extracellular vesicular exosome;intracellular organelle part;intracellular part;membrane-bounded organelle;membrane-bounded vesicle;nuclear part;nucleoplasm;organelle;organelle part;vesicle	Amino sugar and nucleotide sugar metabolism;Ascorbate and aldarate metabolism;Pentose and glucuronate interconversions;Starch and sucrose metabolism	3D-structure;Acetylation;Allostericenzyme;Alternativesplicing;Completeproteome;NAD;Oxidoreductase;Phosphoprotein;Referenceproteome	+	+	TcnA_FA_TcnA	35	35	35	80.4	80.4	80.4	55.023	0	323.31	35081000000	113	5.49567	0.00203057	3.87778	0.0146585	0.126085	14.473	O60701;O60701-3;O60701-2	O60701;O60701-3;O60701-2	UDP-glucose 6-dehydrogenase	UGDH	416
1.79862	1.945	1.47082	1.61961	1.79497	1.7354	1.37821	1.39268	1.37889				alcohol metabolic process;biosynthetic process;carbohydrate biosynthetic process;carbohydrate metabolic process;cellular biosynthetic process;cellular carbohydrate metabolic process;cellular lipid metabolic process;cellular macromolecule metabolic process;cellular metabolic process;cellular nitrogen compound metabolic process;cellular process;cellular protein metabolic process;C-terminal protein …	alcohol binding;binding;carbohydrate binding;catalytic activity;dolichyl-phosphate beta-D-mannosyltransferase activity;dolichyl-phosphate-mannose-protein mannosyltransferase activity;mannose binding;mannosyltransferase activity;monosaccharide binding;sugar binding;transferase activity;transferase activity, transferring glycosyl groups;transferase activity, transferring hexosyl groups	cell part;cytoplasmic part;dolichol-phosphate-mannose synthase complex;endoplasmic reticulum;endoplasmic reticulum membrane;endoplasmic reticulum part;intracellular membrane-bounded organelle;intracellular organelle;intracellular organelle part;intracellular part;macromolecular complex;mannosyltransferase complex;membrane;membrane part;membrane-bounded organelle;nucleus;organelle;organelle membra…	N-Glycan biosynthesis	Acetylation;Completeproteome;Congenitaldisorderofglycosylation;Congenitalmusculardystrophy;Diseasemutation;Dystroglycanopathy;Endoplasmicreticulum;Glycosyltransferase;Phosphoprotein;Referenceproteome;Transferase		+	TcnA_FA_TcnA	7	7	7	28.8	28.8	28.8	29.634	0	52.423	1007600000	8	1.32911	0.153235	2.52639	0.0315976	-0.333401	-6.44889	O60762	O60762	Dolichol-phosphate mannosyltransferase subunit 1	DPM1	422
-0.438701	-0.485319	-0.366877	-0.402562	-0.390049	-0.398028	-0.25253	-0.259284	-0.274211				cellular component organization;cellular component organization or biogenesis;cellular membrane organization;cellular process;endocytosis;endosome transport;establishment of localization;establishment of localization in cell;establishment of protein localization;intracellular protein transport;intracellular transport;membrane invagination;membrane organization;protein transport;transport;vesicle-…	binding;clathrin binding;protein binding	cell part;cytoplasm;cytoplasmic part;cytosol;early endosome;endosome;extracellular membrane-bounded organelle;extracellular organelle;extracellular region part;extracellular vesicular exosome;intracellular membrane-bounded organelle;intracellular organelle;intracellular part;membrane;membrane-bounded organelle;membrane-bounded vesicle;organelle;vesicle		3D-structure;Acetylation;Alternativesplicing;Completeproteome;Cytoplasm;Membrane;Phosphoprotein;Polymorphism;Proteintransport;Referenceproteome;Transport	+	+	TcnA_FA_TcnA	10	10	10	40.2	40.2	40.2	53.818	0	85.594	495470000	22	2.60699	0.0386811	4.27888	0.00991143	0.134871	18.2854	O60784;O60784-2;O60784-4;O60784-3	O60784;O60784-2;O60784-4;O60784-3	Target of Myb protein 1	TOM1	425
0.182118	0.166059	0.279799	0.264013	0.263872	0.254363	0.359161	0.377156	0.338473				alcohol catabolic process;alcohol metabolic process;biological regulation;carbohydrate catabolic process;carbohydrate metabolic process;carbohydrate phosphorylation;carboxylic acid metabolic process;catabolic process;cellular carbohydrate catabolic process;cellular carbohydrate metabolic process;cellular ketone metabolic process;cellular metabolic process;cellular process;fructose 2,6-bisphosphat…	6-phosphofructo-2-kinase activity;adenyl nucleotide binding;adenyl ribonucleotide binding;ATP binding;binding;carbohydrate kinase activity;carbohydrate phosphatase activity;catalytic activity;enzyme binding;fructose-2,6-bisphosphate 2-phosphatase activity;hydrolase activity;hydrolase activity, acting on ester bonds;kinase activity;kinase binding;nucleotide binding;phosphatase activity;phosphofruc…	cell part;cytoplasmic part;cytosol;intracellular part	Fructose and mannose metabolism	Acetylation;Alternativesplicing;ATP-binding;Completeproteome;Hydrolase;Kinase;Multifunctionalenzyme;Nucleotide-binding;Phosphoprotein;Referenceproteome;Transferase		+	TcnA_FA_TcnA	12	12	12	31.4	31.4	31.4	54.406	0	39.544	579950000	15	2.12089	0.0604432	2.95691	0.0220255	0.0975139	8.38981	O60825-2;O60825;Q16875-3;Q16875-2;Q16875;Q16875-4;P16118-2;Q16877-2;Q16877-3;Q16877;P16118	O60825-2;O60825	6-phosphofructo-2-kinase/fructose-2,6-bisphosphatase 2;6-phosphofructo-2-kinase;Fructose-2,6-bisphosphatase	PFKFB2	427
-2.44572	-2.37105	-1.95303	-2.24658	-2.39707	-2.34316	-2.05953	-1.98704	-2.0762				anatomical structure development;anatomical structure morphogenesis;axonogenesis;biological regulation;calcium ion homeostasis;calcium ion import;calcium ion transmembrane transport;calcium ion transport;cation homeostasis;cation transport;cell part morphogenesis;cell projection morphogenesis;cell projection organization;cellular calcium ion homeostasis;cellular cation homeostasis;cellular chemic…	binding;calcium channel activity;cation binding;cation channel activity;cation transmembrane transporter activity;channel activity;gated channel activity;high voltage-gated calcium channel activity;ion binding;ion channel activity;ion transmembrane transporter activity;metal ion binding;passive transmembrane transporter activity;substrate-specific channel activity;substrate-specific transmembrane…	calcium channel complex;cation channel complex;cell part;cell projection;cilium;integral to membrane;intrinsic to membrane;ion channel complex;macromolecular complex;membrane part;nonmotile primary cilium;perikaryon;photoreceptor outer segment;plasma membrane part;primary cilium;protein complex;voltage-gated calcium channel complex	Alzheimer's disease;Arrhythmogenic right ventricular cardiomyopathy (ARVC);Calcium signaling pathway;Cardiac muscle contraction;Dilated cardiomyopathy;GnRH signaling pathway;Hypertrophic cardiomyopathy (HCM);MAPK signaling pathway;Vascular smooth muscle contraction	Alternativesplicing;Calcium;Calciumchannel;Calciumtransport;Completeproteome;Cone-roddystrophy;Congenitalstationarynightblindness;Diseasemutation;Disulfidebond;Glycoprotein;Ionchannel;Iontransport;Membrane;Metal-binding;Phosphoprotein;Polymorphism;Referenceproteome;Repeat;Sensorytransduction;Transmembrane;Transmembranehelix;Transport;Vision;Voltage-gatedchannel		+	TcnA_FA_TcnA	1	1	1	0.4	0.4	0.4	211.69	0.0027575	1.7846	182950000	1	0.806566	0.29939	2.28946	0.0390328	0.288014	5.55652	O60840-5;O60840-7;O60840-4;O60840-6;O60840-2;O60840	O60840-5;O60840-7;O60840-4;O60840-6;O60840-2;O60840	Voltage-dependent L-type calcium channel subunit alpha-1F	CACNA1F	432
4.25557	4.25327	4.32832	4.32071	4.29181	4.293	4.41051	4.38494	4.39361				biological regulation;biosynthetic process;cellular biosynthetic process;cellular macromolecule biosynthetic process;cellular macromolecule metabolic process;cellular metabolic process;cellular process;cellular protein metabolic process;gene expression;macromolecule biosynthetic process;macromolecule metabolic process;metabolic process;posttranscriptional regulation of gene expression;primary met…	binding;catalytic activity;GTP binding;GTPase activity;guanyl nucleotide binding;guanyl ribonucleotide binding;hydrolase activity;hydrolase activity, acting on acid anhydrides;hydrolase activity, acting on acid anhydrides, in phosphorus-containing anhydrides;nucleic acid binding;nucleoside-triphosphatase activity;nucleotide binding;purine nucleotide binding;purine ribonucleoside triphosphate bind…	cell part;cytoplasm;cytoplasmic part;cytosol;intracellular part	RNA transport	Completeproteome;Cytoplasm;Directproteinsequencing;GTP-binding;Initiationfactor;Nucleotide-binding;Phosphoprotein;Polymorphism;Proteinbiosynthesis;Referenceproteome	+	+	TcnA_FA_TcnA	46	46	46	47.7	47.7	47.7	138.83	0	323.31	11016000000	107	2.36437	0.044978	2.84381	0.0230827	0.0945148	7.83525	O60841	O60841	Eukaryotic translation initiation factor 5B	EIF5B	433
-3.01008	-3.02628	-2.8397	-2.86687	-2.84832	-2.81991	-2.56424	-2.70274	-2.54658				biological regulation;negative regulation of biological process;negative regulation of catalytic activity;negative regulation of cellular metabolic process;negative regulation of cellular process;negative regulation of cellular protein metabolic process;negative regulation of dephosphorylation;negative regulation of hydrolase activity;negative regulation of macromolecule metabolic process;negativ…	binding;enzyme binding;enzyme inhibitor activity;enzyme regulator activity;phosphatase binding;phosphatase inhibitor activity;phosphatase regulator activity;protein binding;protein phosphatase 1 binding;protein phosphatase binding;protein phosphatase inhibitor activity;protein phosphatase regulator activity;protein serine/threonine phosphatase inhibitor activity	cell part;cytoplasm;intracellular membrane-bounded organelle;intracellular organelle;intracellular part;membrane-bounded organelle;nucleus;organelle		Acetylation;Completeproteome;Phosphoprotein;Proteinphosphataseinhibitor;Referenceproteome	+	+	TcnA_FA_TcnA	2	2	2	32.5	32.5	32.5	13.952	0	6.0357	124350000	2	2.3952	0.0440271	2.02952	0.0487108	0.240514	4.69502	O60927	O60927	Protein phosphatase 1 regulatory subunit 11	PPP1R11	441
2.94059	2.90571	2.88875	2.8391	2.94924	2.94132	2.73509	2.74308	2.75048				biosynthetic process;cellular biosynthetic process;cellular lipid metabolic process;cellular macromolecule metabolic process;cellular metabolic process;cellular process;cellular protein metabolic process;cellular response to calcium ion;cellular response to chemical stimulus;cellular response to inorganic substance;cellular response to metal ion;cellular response to stimulus;establishment of loca…	binding;calcium-dependent phospholipid binding;catalytic activity;kinase activity;lipid binding;phospholipid binding;phosphotransferase activity, alcohol group as acceptor;protein kinase activity;protein serine/threonine kinase activity;transferase activity;transferase activity, transferring phosphorus-containing groups;transporter activity	cell part;cytoplasm;cytoplasmic part;cytosol;extracellular membrane-bounded organelle;extracellular organelle;extracellular region part;extracellular vesicular exosome;intracellular membrane-bounded organelle;intracellular organelle;intracellular part;membrane;membrane-bounded organelle;membrane-bounded vesicle;nucleus;organelle;plasma membrane;vesicle		Completeproteome;Directproteinsequencing;Phosphoprotein;Polymorphism;Referenceproteome;Repeat	+	+	TcnA_FA_TcnA	18	18	18	43.6	43.6	43.6	60.13	0	126.86	23881000000	30	2.57598	0.0397112	2.0222	0.0488625	-0.167005	-4.67236	O75131;Q86YQ8-2;Q9HCH3-2;Q96FN4-2;Q96FN4;Q8IYJ1;Q96A23;O95741;Q9UBL6-2;Q86YQ8;Q96A23-2;Q9HCH3;O95741-2;Q9UBL6	O75131	Copine-3	CPNE3	454
-4.97644	-5.07422	-5.16437	-5.00498	-4.98593	-5.09926	-5.26031	-5.28655	-5.30118						cell part;cytoplasm;intracellular membrane-bounded organelle;intracellular organelle;intracellular part;membrane-bounded organelle;organelle		Alternativesplicing;Completeproteome;Cytoplasm;Phosphoprotein;Polymorphism;Referenceproteome		+	TcnA_FA_TcnA	2	2	2	3.5	3.5	3.5	98.125	0	10.606	42389000	2	2.16085	0.0570326	2.61777	0.0287271	-0.252622	-6.82406	O75170-6;O75170-2;O75170-4;O75170-3;O75170-5;O75170	O75170-6;O75170-2;O75170-4;O75170-3;O75170-5;O75170	Serine/threonine-protein phosphatase 6 regulatory subunit 2	PPP6R2	462
-3.59137	-3.68291	-3.47283	-3.59132	-3.59443	-3.72039	-3.92722	-4.01018	-3.8838				amine metabolic process;aminoglycan catabolic process;aminoglycan metabolic process;carbohydrate catabolic process;carbohydrate metabolic process;catabolic process;glycosaminoglycan catabolic process;glycosaminoglycan metabolic process;hyaluronan catabolic process;hyaluronan metabolic process;macromolecule catabolic process;macromolecule metabolic process;metabolic process;nitrogen compound metab…	binding;carbohydrate binding;glycosaminoglycan binding;hyaluronic acid binding;pattern binding;polysaccharide binding	cell part;cell surface;cytoplasm;intracellular part;membrane;plasma membrane	ECM-receptor interaction	Alternativesplicing;Completeproteome;Cytoplasm;Glycoprotein;Hyaluronicacid;Phosphoprotein;Polymorphism;Referenceproteome;Repeat	+	+	TcnA_FA_TcnA	1	1	1	1.6	1.6	1.6	74.494	0.0010134	2.3253	13022000	1	2.42406	0.0428555	2.24689	0.0399543	-0.305022	-5.40751	O75330-4;O75330-2;O75330;O75330-3	O75330-4;O75330-2;O75330;O75330-3	Hyaluronan mediated motility receptor	HMMR	473
3.98849	3.9728	3.88469	3.78031	3.81045	3.82345	4.82845	4.35991	4.71799				biological regulation;cellular component assembly;cellular component assembly at cellular level;cellular component organization;cellular component organization at cellular level;cellular component organization or biogenesis;cellular component organization or biogenesis at cellular level;cellular macromolecular complex assembly;cellular macromolecular complex subunit organization;cellular process;…	binding;chromatin binding;chromatin DNA binding;core promoter binding;core promoter sequence-specific DNA binding;DNA binding;double-stranded DNA binding;double-stranded methylated DNA binding;enzyme binding;enzyme inhibitor activity;enzyme regulator activity;kinase binding;kinase inhibitor activity;kinase regulator activity;nucleic acid binding;nucleosomal DNA binding;nucleosome binding;protein …	Barr body;cell part;centromeric heterochromatin;chromatin;chromosomal part;chromosome;condensed chromosome;extracellular membrane-bounded organelle;extracellular organelle;extracellular region part;extracellular vesicular exosome;heterochromatin;intracellular membrane-bounded organelle;intracellular non-membrane-bounded organelle;intracellular organelle;intracellular organelle part;intracellular …	Systemic lupus erythematosus	3D-structure;Acetylation;Alternativesplicing;Chromatinregulator;Chromosome;Completeproteome;DNA-binding;Isopeptidebond;Methylation;Nucleosomecore;Nucleus;Phosphoprotein;Referenceproteome;Ublconjugation	+	+	TcnA_FA_TcnA	19	19	19	64.4	64.4	64.4	39.488	0	262.05	9712700000	48	3.0378	0.0258199	2.37082	0.0361518	0.830711	5.85055	O75367-3;O75367;O75367-2;Q9P0M6	O75367-3;O75367;O75367-2	Core histone macro-H2A.1	H2AFY	479
7.56724	7.55696	7.44731	7.49373	7.46696	7.49532	7.63607	7.61247	7.58578				actin cytoskeleton organization;actin filament-based process;anatomical structure development;biological regulation;cell differentiation;cell surface receptor linked signaling pathway;cellular component organization;cellular component organization at cellular level;cellular component organization or biogenesis;cellular component organization or biogenesis at cellular level;cellular developmental …	actin binding;binding;cytoskeletal protein binding;identical protein binding;protein binding	actin cytoskeleton;actin filament bundle;actomyosin;adherens junction;anchoring junction;cell cortex;cell junction;cell part;cell-substrate adherens junction;cell-substrate junction;contractile fiber part;cytoplasm;cytoplasmic part;cytoskeletal part;cytoskeleton;cytosol;extracellular membrane-bounded organelle;extracellular organelle;extracellular region part;extracellular vesicular exosome;focal…	Focal adhesion;MAPK signaling pathway	3D-structure;Acetylation;Actin-binding;Alternativesplicing;Completeproteome;Cytoplasm;Cytoskeleton;Developmentalprotein;Differentiation;Diseasemutation;Dwarfism;Isopeptidebond;Myogenesis;Phosphoprotein;Polymorphism;Referenceproteome;Repeat;Ublconjugation		+	TcnA_FA_TcnA	142	142	126	68.6	68.6	63	281.63	0	323.31	1.4505E+11	464	1.57957	0.111893	2.73514	0.0265887	0.126104	7.33366	O75369-8;O75369-2;O75369-9;O75369;O75369-6;O75369-3;O75369-7;O75369-5;O75369-4	O75369-8;O75369-2;O75369-9;O75369;O75369-6;O75369-3;O75369-7;O75369-5;O75369-4	Filamin-B	FLNB	480
0.751982	0.695383	0.88409	0.753772	0.775589	0.784217	1.06462	0.993325	1.00615					binding;nucleic acid binding	cell part;intracellular membrane-bounded organelle;intracellular organelle;intracellular part;membrane-bounded organelle;nucleus;organelle		3D-structure;Acetylation;Completeproteome;Nucleus;Phosphoprotein;Referenceproteome	+	+	TcnA_FA_TcnA	8	8	8	37.4	37.4	37.4	26.034	0	64.355	1016300000	13	2.44336	0.0427129	3.33865	0.0182916	0.250172	10.5389	O75391	O75391	Sperm-associated antigen 7	SPAG7	486
-2.65387	-2.57096	-2.23977	-2.39048	-2.51333	-2.37461	-3.01303	-2.91194	-2.78213				biosynthetic process;cellular biosynthetic process;cellular component disassembly;cellular component disassembly at cellular level;cellular component organization;cellular component organization at cellular level;cellular component organization or biogenesis;cellular component organization or biogenesis at cellular level;cellular macromolecular complex disassembly;cellular macromolecular complex …	structural constituent of ribosome;structural molecule activity	cell part;cytoplasmic part;intracellular organelle part;intracellular part;large ribosomal subunit;macromolecular complex;membrane;mitochondrial inner membrane;mitochondrial large ribosomal subunit;mitochondrial membrane;mitochondrial part;organellar large ribosomal subunit;organelle inner membrane;organelle membrane;organelle part;ribonucleoprotein complex		3D-structure;Alternativesplicing;Completeproteome;Mitochondrion;Referenceproteome;Ribonucleoprotein;Ribosomalprotein		+	TcnA_FA_TcnA	1	1	1	16.9	16.9	16.9	7.6191	0.00041606	2.876	122900000	2	1.80419	0.084439	2.39993	0.0351905	-0.476227	-5.95882	O75394	O75394	39S ribosomal protein L33, mitochondrial	MRPL33	487
-4.90554	-5.13397	-5.24534	-4.92176	-4.81813	-4.96337	-5.41252	-5.29172	-5.28621				biological regulation;cell cycle phase;cell cycle process;cell division;cell migration;cell motility;cellular component movement;cellular component organization;cellular component organization at cellular level;cellular component organization or biogenesis;cellular component organization or biogenesis at cellular level;cellular process;cytoplasmic microtubule organization;cytoskeleton organizatio…	adenyl nucleotide binding;adenyl ribonucleotide binding;ATP binding;ATPase activity;ATPase activity, coupled;binding;catalytic activity;cytoskeletal protein binding;hydrolase activity;hydrolase activity, acting on acid anhydrides;hydrolase activity, acting on acid anhydrides, in phosphorus-containing anhydrides;microtubule binding;microtubule-severing ATPase activity;nucleoside-triphosphatase act…	axon;cell body;cell part;cell projection;cell projection part;centrosome;cytoplasm;cytoplasmic part;cytoskeletal part;growth cone;intracellular membrane-bounded organelle;intracellular non-membrane-bounded organelle;intracellular organelle;intracellular organelle part;intracellular part;lipid particle;macromolecular complex;membrane;membrane-bounded organelle;microtubule;microtubule organizing ce…		Alternativesplicing;ATP-binding;Cellcycle;Celldivision;Completeproteome;Cytoplasm;Cytoskeleton;Hydrolase;Microtubule;Mitosis;Nucleotide-binding;Phosphoprotein;Referenceproteome;Ublconjugation		+	TcnA_FA_TcnA	1	1	1	2.9	2.9	2.9	55.964	0.0021847	1.9369	10732000	1	1.93126	0.0750402	2.70231	0.0266697	-0.429066	-7.18788	O75449	O75449	Katanin p60 ATPase-containing subunit A1	KATNA1	500
1.79584	1.92145	2.08725	2.00037	1.99265	2.0448	1.16422	1.45457	1.31302				assembly of spliceosomal tri-snRNP;biological regulation;cellular component assembly;cellular component assembly at cellular level;cellular component organization;cellular component organization at cellular level;cellular component organization or biogenesis;cellular component organization or biogenesis at cellular level;cellular macromolecular complex assembly;cellular macromolecular complex sub…	binding;nucleic acid binding;nucleotide binding;protein binding;protein domain specific binding;RNA binding;RS domain binding;unfolded protein binding	cell part;cytoplasm;intracellular membrane-bounded organelle;intracellular organelle;intracellular organelle part;intracellular part;membrane-bounded organelle;nuclear body;nuclear part;nuclear speck;nucleoplasm;nucleoplasm part;nucleus;organelle;organelle part	Spliceosome	Alternativesplicing;Completeproteome;Cytoplasm;mRNAprocessing;mRNAsplicing;Nucleus;Phosphoprotein;Referenceproteome;RNA-binding	+	+	TcnA_FA_TcnA	10	10	10	29.5	29.5	29.5	31.213	0	79.138	2557200000	15	3.15641	0.022598	2.92335	0.0225762	-0.702005	-8.22168	O75494-2;O75494;O75494-5;O75494-4;O75494-6;O75494-3;Q8WXF0	O75494-2;O75494;O75494-5;O75494-4;O75494-6;O75494-3	Serine/arginine-rich splicing factor 10	SRSF10	506
4.54498	4.49239	4.46988	4.59247	4.53596	4.57258	4.44614	4.41228	4.43091				anatomical structure development;biological regulation;catabolic process;cellular catabolic process;cellular macromolecule catabolic process;cellular macromolecule metabolic process;cellular metabolic process;cellular nitrogen compound metabolic process;cellular process;developmental process;developmental process involved in reproduction;gonad development;macromolecule catabolic process;macromole…	binding;DNA binding;nucleic acid binding	cell part;CRD-mediated mRNA stability complex;cytoplasm;cytoplasmic part;Golgi apparatus;intracellular membrane-bounded organelle;intracellular organelle;intracellular organelle part;intracellular part;macromolecular complex;membrane;membrane-bounded organelle;mitochondrial inner membrane;mitochondrial membrane;mitochondrial part;organelle;organelle inner membrane;organelle membrane;organelle par…		3D-structure;Acetylation;Alternativesplicing;Completeproteome;Cytoplasm;Phosphoprotein;Referenceproteome;Repeat;RNA-binding	+	+	TcnA_FA_TcnA	38	38	38	56.5	56.5	56.5	85.746	0	323.31	12609000000	90	2.42847	0.0428215	2.69049	0.0266697	-0.137225	-7.13599	O75534-2;O75534;O75534-3;O75534-4	O75534-2;O75534;O75534-3;O75534-4	Cold shock domain-containing protein E1	CSDE1	513
0.96723	0.885616	0.859276	0.998479	1.04676	0.995614	0.6023	0.78743	0.525733				biosynthetic process;cellular biosynthetic process;cellular macromolecule biosynthetic process;cellular macromolecule metabolic process;cellular metabolic process;cellular nitrogen compound metabolic process;cellular process;macromolecule biosynthetic process;macromolecule metabolic process;metabolic process;ncRNA metabolic process;ncRNA processing;nitrogen compound metabolic process;nucleic acid…		cell part;intracellular non-membrane-bounded organelle;intracellular organelle;intracellular organelle part;intracellular part;non-membrane-bounded organelle;nuclear part;nucleolus;organelle;organelle part		Acetylation;Chaperone;Completeproteome;Directproteinsequencing;Nucleus;Phosphoprotein;Polymorphism;Referenceproteome	+	+	TcnA_FA_TcnA	8	8	8	62.4	62.4	62.4	19.343	0	89.145	1232900000	22	2.34557	0.046205	2.03837	0.0486959	-0.375131	-4.72253	O75607	O75607	Nucleoplasmin-3	NPM3	520
-1.8988	-1.66349	-1.84449	-1.84589	-1.78941	-1.79988	-1.70272	-1.6272	-1.59544				anatomical structure morphogenesis;angiotensin maturation;anterior/posterior pattern specification;biological regulation;cellular macromolecule metabolic process;cellular metabolic process;cellular process;cellular protein metabolic process;developmental pigmentation;developmental process;eye pigmentation;head morphogenesis;hormone metabolic process;macromolecule metabolic process;metabolic proce…	aspartic-type endopeptidase activity;aspartic-type peptidase activity;catalytic activity;endopeptidase activity;hydrolase activity;peptidase activity;peptidase activity, acting on L-amino acid peptides;receptor activity	cell body;cell part;cell projection;external side of plasma membrane;extracellular membrane-bounded organelle;extracellular organelle;extracellular region part;extracellular vesicular exosome;integral to membrane;intrinsic to membrane;membrane;membrane part;membrane-bounded organelle;membrane-bounded vesicle;neuron projection;organelle;plasma membrane;plasma membrane part;vesicle		3D-structure;Alternativesplicing;Completeproteome;Epilepsy;Membrane;Mentalretardation;Neurodegeneration;Parkinsonism;Phosphoprotein;Polymorphism;Receptor;Referenceproteome;Signal;Transmembrane;Transmembranehelix		+	TcnA_FA_TcnA	3	3	3	12.9	12.9	12.9	35.612	0	15.115	178320000	3	1.15735	0.190027	2.02776	0.0487344	0.169942	4.68956	O75787-2;O75787	O75787-2;O75787	Renin receptor	ATP6AP2	536
3.64692	3.66609	3.74227	3.68467	3.68945	3.68576	3.79404	3.75495	3.83236				biological regulation;biosynthetic process;cellular biosynthetic process;cellular component assembly;cellular component assembly at cellular level;cellular component organization;cellular component organization at cellular level;cellular component organization or biogenesis;cellular component organization or biogenesis at cellular level;cellular macromolecular complex assembly;cellular macromolec…	binding;nucleic acid binding;nucleotide binding;RNA binding;translation factor activity, nucleic acid binding;translation initiation factor activity	cell part;cytoplasm;cytoplasmic part;cytosol;eukaryotic 43S preinitiation complex;eukaryotic 48S preinitiation complex;eukaryotic translation initiation factor 3 complex;intracellular part;macromolecular complex;perinuclear region of cytoplasm;protein complex;ribonucleoprotein complex;translation preinitiation complex	RNA transport	3D-structure;Completeproteome;Cytoplasm;Directproteinsequencing;Initiationfactor;Nucleus;Phosphoprotein;Proteinbiosynthesis;Referenceproteome;RNA-binding		+	TcnA_FA_TcnA	16	16	16	60	60	60	35.611	0	206.73	6445300000	41	1.76561	0.0878976	2.05832	0.0478158	0.107154	4.78502	O75821	O75821	Eukaryotic translation initiation factor 3 subunit G	EIF3G	542
0.686186	0.617302	0.480288	0.702287	0.707149	0.627666	0.197339	0.439106	0.242149				catabolic process;cellular catabolic process;cellular ketone metabolic process;cellular metabolic process;cellular process;coenzyme catabolic process;coenzyme metabolic process;cofactor catabolic process;cofactor metabolic process;cognition;fat-soluble vitamin catabolic process;fat-soluble vitamin metabolic process;ketone catabolic process;metabolic process;multicellular organismal process;neurol…	3-keto sterol reductase activity;binding;carbonyl reductase (NADPH) activity;catalytic activity;coenzyme binding;cofactor binding;NADP binding;NADPH binding;nucleotide binding;oxidoreductase activity;oxidoreductase activity, acting on CH-OH group of donors;oxidoreductase activity, acting on the CH-OH group of donors, NAD or NADP as acceptor	cell part;cytoplasm;cytoplasmic part;cytosol;extracellular region part;extracellular space;intracellular organelle part;intracellular part;nuclear part;nucleoplasm;organelle part	Arachidonic acid metabolism	3D-structure;Acetylation;Completeproteome;Cytoplasm;NADP;Oxidoreductase;Polymorphism;Referenceproteome		+	TcnA_FA_TcnA	5	3	3	23.5	13	13	30.85	0	15.641	1513500000	6	2.14543	0.0583121	2.0989	0.0460388	-0.386169	-4.91402	O75828	O75828	Carbonyl reductase [NADPH] 3	CBR3	544
4.4006	4.46112	4.38131	4.56151	4.56063	4.52607	4.35739	4.36877	4.37055				2-oxoglutarate metabolic process;acetyl-CoA catabolic process;acetyl-CoA metabolic process;amine metabolic process;anatomical structure development;carbohydrate metabolic process;carboxylic acid metabolic process;catabolic process;cellular aldehyde metabolic process;cellular amine metabolic process;cellular amino acid metabolic process;cellular carbohydrate metabolic process;cellular catabolic pr…	binding;catalytic activity;cation binding;coenzyme binding;cofactor binding;identical protein binding;ion binding;isocitrate dehydrogenase (NADP+) activity;isocitrate dehydrogenase activity;magnesium ion binding;metal ion binding;NAD binding;NADP binding;nucleotide binding;oxidoreductase activity;oxidoreductase activity, acting on CH-OH group of donors;oxidoreductase activity, acting on the CH-OH…	cell part;cytoplasm;cytoplasmic part;cytosol;extracellular membrane-bounded organelle;extracellular organelle;extracellular region part;extracellular vesicular exosome;intracellular membrane-bounded organelle;intracellular organelle;intracellular organelle lumen;intracellular organelle part;intracellular part;membrane-bounded organelle;membrane-bounded vesicle;membrane-enclosed lumen;microbody;mi…	Carbon fixation pathways in prokaryotes;Citrate cycle (TCA cycle);Glutathione metabolism;Peroxisome	3D-structure;Acetylation;Completeproteome;Cytoplasm;Directproteinsequencing;Glyoxylatebypass;Magnesium;Manganese;Metal-binding;NADP;Oxidoreductase;Peroxisome;Phosphoprotein;Polymorphism;Referenceproteome;Tricarboxylicacidcycle	+	+	TcnA_FA_TcnA	26	26	24	73.4	73.4	69.6	46.659	0	257.89	21480000000	76	3.3818	0.0185672	3.92231	0.0144817	-0.183833	-14.8547	O75874	O75874	Isocitrate dehydrogenase [NADP] cytoplasmic	IDH1	549
-3.70397	-3.80989	-3.64818	-3.71647	-3.68271	-3.75001	-3.57123	-3.61177	-3.6169				androgen receptor signaling pathway;biological regulation;biosynthetic process;cell surface receptor linked signaling pathway;cellular biosynthetic process;cellular component assembly;cellular component assembly at cellular level;cellular component organization;cellular component organization at cellular level;cellular component organization or biogenesis;cellular component organization or biogen…	androgen receptor binding;binding;catalytic activity;cation binding;DNA binding;enzyme binding;hormone receptor binding;ion binding;ligase activity;metal ion binding;nuclear hormone receptor binding;nucleic acid binding;protein binding;protein binding transcription factor activity;receptor binding;steroid hormone receptor binding;transcription coactivator activity;transcription cofactor activity;…	cell part;intracellular membrane-bounded organelle;intracellular organelle;intracellular organelle part;intracellular part;membrane-bounded organelle;nuclear body;nuclear part;nuclear speck;nucleoplasm;nucleoplasm part;nucleus;organelle;organelle part;PML body	Hepatitis C;Jak-STAT signaling pathway;Pathways in cancer;Small cell lung cancer;Ubiquitin mediated proteolysis	3D-structure;Acetylation;Alternativesplicing;Completeproteome;DNA-binding;Ligase;Metal-binding;Methylation;Nucleus;Phosphoprotein;Referenceproteome;Repeat;Transcription;Transcriptionregulation;Ublconjugation;Ublconjugationpathway;Zinc;Zinc-finger		+	TcnA_FA_TcnA	2	2	2	4.7	4.7	4.7	72.203	0	4.4813	17084000	3	1.27199	0.166444	2.06601	0.0474244	0.116429	4.80927	O75925-2;O75925;O75925-3	O75925-2;O75925;O75925-3	E3 SUMO-protein ligase PIAS1	PIAS1	558
0.56758	0.44693	0.505878	0.505613	0.573662	0.50571	0.776904	0.733565	0.704147				antigen processing and presentation;antigen processing and presentation of exogenous antigen;antigen processing and presentation of exogenous peptide antigen;antigen processing and presentation of exogenous peptide antigen via MHC class II;antigen processing and presentation of peptide antigen;antigen processing and presentation of peptide antigen via MHC class II;antigen processing and presentat…	structural molecule activity	cell division site part;cell part;centrosome;chromosomal part;cleavage furrow;condensed chromosome kinetochore;cytoplasmic part;cytoskeletal part;cytosol;dynactin complex;intracellular non-membrane-bounded organelle;intracellular organelle;intracellular organelle part;intracellular part;kinetochore;macromolecular complex;microtubule associated complex;microtubule organizing center;midbody;non-mem…		Acetylation;Alternativesplicing;Cellcycle;Celldivision;Centromere;Chromosome;Coiledcoil;Completeproteome;Cytoplasm;Cytoskeleton;Directproteinsequencing;Kinetochore;Mitosis;Referenceproteome	+	+	TcnA_FA_TcnA	5	5	5	32.9	32.9	32.9	18.001	0	6.4248	418170000	5	2.79122	0.0324154	2.60551	0.0291217	0.209877	6.77266	O75935-3;O75935;O75935-2	O75935-3;O75935;O75935-2	Dynactin subunit 3	DCTN3	560
1.21951	1.62773	0.57893	0.966917	1.09918	1.05304	0.596546	0.493237	0.648612				ATP biosynthetic process;ATP metabolic process;ATP synthesis coupled proton transport;biosynthetic process;cation transport;cellular biosynthetic process;cellular metabolic process;cellular nitrogen compound biosynthetic process;cellular nitrogen compound metabolic process;cellular process;electron transport chain;energy coupled proton transport, down electrochemical gradient;establishment of loc…	cation transmembrane transporter activity;hydrogen ion transmembrane transporter activity;inorganic cation transmembrane transporter activity;ion transmembrane transporter activity;monovalent inorganic cation transmembrane transporter activity;substrate-specific transmembrane transporter activity;substrate-specific transporter activity;transmembrane transporter activity;transporter activity	cell part;cytoplasmic part;extracellular membrane-bounded organelle;extracellular organelle;extracellular region part;extracellular vesicular exosome;intracellular membrane-bounded organelle;intracellular organelle;intracellular organelle part;intracellular part;macromolecular complex;membrane;membrane part;membrane-bounded organelle;membrane-bounded vesicle;mitochondrial inner membrane;mitochond…	Oxidative phosphorylation	Acetylation;ATPsynthesis;CF(0);Completeproteome;Hydrogeniontransport;Iontransport;Membrane;Mitochondrion;Mitochondrioninnermembrane;Referenceproteome;Transport		+	TcnA_FA_TcnA	5	5	5	68	68	68	11.428	0	31.409	1070400000	9	0.855433	0.278886	2.81186	0.0237684	-0.460248	-7.68471	O75964	O75964	ATP synthase subunit g, mitochondrial	ATP5L	566
3.56776	3.53632	3.37908	3.57249	3.64408	3.58291	3.31715	3.41555	3.24348				biological regulation;cell redox homeostasis;cellular homeostasis;cellular process;homeostatic process;negative regulation of biological process;negative regulation of cardiac muscle hypertrophy;negative regulation of multicellular organismal process;negative regulation of muscle hypertrophy;regulation of biological process;regulation of biological quality;regulation of cardiac muscle hypertrophy…	binding;catalytic activity;cation binding;disulfide oxidoreductase activity;electron carrier activity;ion binding;iron-sulfur cluster binding;metal cluster binding;metal ion binding;oxidoreductase activity;oxidoreductase activity, acting on a sulfur group of donors;protein disulfide oxidoreductase activity	cell cortex;cell part;contractile fiber part;cytoplasmic part;extracellular membrane-bounded organelle;extracellular organelle;extracellular region part;extracellular vesicular exosome;intracellular part;membrane-bounded organelle;membrane-bounded vesicle;organelle;organelle part;vesicle;Z disc		3D-structure;Acetylation;Completeproteome;Cytoplasm;Directproteinsequencing;Iron;Iron-sulfur;Metal-binding;Polymorphism;Referenceproteome;Repeat		+	TcnA_FA_TcnA	21	21	21	78.8	78.8	78.8	37.432	0	301.44	9744300000	58	1.80603	0.084439	2.13306	0.044344	-0.274435	-5.02466	O76003	O76003	Glutaredoxin-3	GLRX3	569
1.79171	1.72279	1.86309	1.76712	1.75764	1.66142	2.09708	2.11177	1.93215				biological regulation;biosynthetic process;cellular biosynthetic process;cellular metabolic process;cellular process;chromosome segregation;cofactor biosynthetic process;cofactor metabolic process;iron-sulfur cluster assembly;metabolic process;metallo-sulfur cluster assembly;positive regulation of biological process;positive regulation of cell proliferation;positive regulation of cellular process…		cell part;cytoskeletal part;intracellular organelle part;intracellular part;macromolecular complex;MMXD complex;organelle part;protein complex		3D-structure;Chromosomepartition;Completeproteome;Referenceproteome;Repeat;WDrepeat		+	TcnA_FA_TcnA	10	10	10	45.7	45.7	45.7	37.84	0	40.413	877640000	14	2.25645	0.0518001	2.05296	0.0480478	0.318277	4.76818	O76071	O76071	Probable cytosolic iron-sulfur protein assembly protein CIAO1	CIAO1	575
3.21769	3.22943	3.4092	3.25293	3.20493	3.23079	3.43661	3.34296	3.45634				biosynthetic process;cellular biosynthetic process;cellular macromolecule biosynthetic process;cellular macromolecule metabolic process;cellular metabolic process;cellular process;cellular protein metabolic process;cotranslational protein targeting to membrane;establishment of localization;establishment of localization in cell;establishment of protein localization;establishment of protein localiz…	7S RNA binding;binding;nucleic acid binding;ribonucleoprotein binding;RNA binding;signal recognition particle binding	cell part;cytoplasm;cytoplasmic part;cytosol;endoplasmic reticulum;intracellular membrane-bounded organelle;intracellular non-membrane-bounded organelle;intracellular organelle;intracellular organelle part;intracellular part;macromolecular complex;membrane;membrane-bounded organelle;non-membrane-bounded organelle;nuclear part;nucleolus;organelle;organelle part;plasma membrane;ribonucleoprotein co…	Protein export	Acetylation;Alternativesplicing;Completeproteome;Cytoplasm;Directproteinsequencing;Diseasemutation;Endoplasmicreticulum;Phosphoprotein;Referenceproteome;Repeat;Ribonucleoprotein;Signalrecognitionparticle;TPRrepeat		+	TcnA_FA_TcnA	25	25	25	48.3	48.3	48.3	74.605	0	207.2	4942900000	43	1.27563	0.166162	2.07846	0.0470938	0.182421	4.84873	O76094;O76094-2	O76094;O76094-2	Signal recognition particle subunit SRP72	SRP72	576
1.57881	1.59544	1.60771	1.55507	1.5019	1.54619	1.64318	1.65845	1.60828				amine catabolic process;amine metabolic process;arginine catabolic process;arginine metabolic process;biological regulation;carboxylic acid catabolic process;carboxylic acid metabolic process;catabolic process;cellular amine metabolic process;cellular amino acid catabolic process;cellular amino acid metabolic process;cellular catabolic process;cellular ketone metabolic process;cellular metabolic …	amine binding;amino acid binding;binding;carboxylic acid binding;catalytic activity;cation binding;dimethylargininase activity;hydrolase activity;hydrolase activity, acting on carbon-nitrogen (but not peptide) bonds;hydrolase activity, acting on carbon-nitrogen (but not peptide) bonds, in linear amidines;ion binding;metal ion binding	cell part;cytoplasmic part;extracellular membrane-bounded organelle;extracellular organelle;extracellular region part;extracellular vesicular exosome;intracellular membrane-bounded organelle;intracellular organelle;intracellular part;membrane-bounded organelle;membrane-bounded vesicle;mitochondrion;organelle;vesicle		3D-structure;Acetylation;Alternativesplicing;Completeproteome;Directproteinsequencing;Hydrolase;Metal-binding;Referenceproteome;S-nitrosylation;Zinc		+	TcnA_FA_TcnA	11	11	10	48.1	48.1	45.3	31.121	0	76.438	1652200000	13	2.26803	0.0510946	2.00356	0.0495526	0.102249	4.615	O94760;O94760-2	O94760;O94760-2	N(G),N(G)-dimethylarginine dimethylaminohydrolase 1	DDAH1	577
0.889391	0.855055	1.01863	0.908176	0.887485	0.910159	0.997684	1.0052	1.03663				biological regulation;cell differentiation;cellular developmental process;cellular macromolecule metabolic process;cellular metabolic process;cellular process;cellular protein metabolic process;cellular response to stimulus;cellular response to stress;developmental process;macromolecule metabolic process;macromolecule modification;metabolic process;negative regulation of biological process;negati…	acid-amino acid ligase activity;catalytic activity;ligase activity;ligase activity, forming carbon-nitrogen bonds;small conjugating protein ligase activity;UFM1 conjugating enzyme activity	cell part;cytoplasm;cytoplasmic part;cytosol;endoplasmic reticulum;endoplasmic reticulum membrane;endoplasmic reticulum part;intracellular membrane-bounded organelle;intracellular organelle;intracellular organelle part;intracellular part;macromolecular complex;membrane;membrane part;membrane-bounded organelle;nuclear part;nucleoplasm;nucleus;organelle;organelle membrane;organelle part;protein com…		Acetylation;Alternativesplicing;Completeproteome;Cytoplasm;Endoplasmicreticulum;Ligase;Phosphoprotein;Polymorphism;Referenceproteome;Tumorsuppressor;Ublconjugation;Ublconjugationpathway		+	TcnA_FA_TcnA	14	14	13	27.3	27.3	26.4	89.594	0	78.088	768840000	26	1.09801	0.204832	2.87156	0.0230661	0.111233	7.96816	O94874;O94874-2;O94874-3	O94874;O94874-2;O94874-3	E3 UFM1-protein ligase 1	UFL1	591
1.26944	1.32809	1.50622	1.44117	1.32826	1.43931	1.6898	1.71872	1.59126					binding;enzyme binding;protein binding;small conjugating protein binding;transcription factor binding;ubiquitin binding;ubiquitin protein ligase binding	Cdc48p-Npl4p-Ufd1p AAA ATPase complex;cell part;cytoplasmic part;endoplasmic reticulum part;intracellular organelle part;intracellular part;macromolecular complex;membrane part;nuclear part;nucleoplasm;organelle part;protein complex		3D-structure;Acetylation;Completeproteome;Isopeptidebond;Nucleus;Phosphoprotein;Referenceproteome;Ublconjugation		+	TcnA_FA_TcnA	11	11	11	32.3	32.3	32.3	54.862	0	67.272	1149400000	14	1.91641	0.0762113	2.09815	0.0460388	0.26368	4.9116	O94888	O94888	UBX domain-containing protein 7	UBXN7	594
3.86819	3.84333	3.81452	3.80798	3.71857	3.80726	4.10368	4.011	4.06392				amine biosynthetic process;amine catabolic process;amine metabolic process;behavior;behavioral interaction between organisms;biological regulation;biosynthetic process;carboxylic acid biosynthetic process;carboxylic acid catabolic process;carboxylic acid metabolic process;catabolic process;cell communication;cell-cell signaling;cellular amine metabolic process;cellular amino acid biosynthetic pro…	catalytic activity;glutaminase activity;hydrolase activity;hydrolase activity, acting on carbon-nitrogen (but not peptide) bonds;hydrolase activity, acting on carbon-nitrogen (but not peptide) bonds, in linear amides	cell part;cytoplasmic part;cytosol;intracellular membrane-bounded organelle;intracellular organelle;intracellular organelle lumen;intracellular organelle part;intracellular part;membrane-bounded organelle;membrane-enclosed lumen;mitochondrial matrix;mitochondrial part;mitochondrion;organelle;organelle lumen;organelle part	Alanine, aspartate and glutamate metabolism;Arginine and proline metabolism;D-Glutamine and D-glutamate metabolism;Nitrogen metabolism;Proximal tubule bicarbonate reclamation	3D-structure;Acetylation;Alternativesplicing;ANKrepeat;Completeproteome;Cytoplasm;Directproteinsequencing;Hydrolase;Mitochondrion;Polymorphism;Referenceproteome;Repeat;Transitpeptide	+	+	TcnA_FA_TcnA	21	21	21	51.7	51.7	51.7	65.459	0	283.94	11020000000	58	3.32442	0.0194161	2.66761	0.0273343	0.2816	7.03653	O94925-3;O94925;O94925-2	O94925-3;O94925	Glutaminase kidney isoform, mitochondrial	GLS	601
-5.64353	-5.57347	-5.59094	-5.49906	-5.73913	-5.58461	-5.16807	-5.2587	-5.18593				biological regulation;cell surface receptor linked signaling pathway;cellular process;cellular response to chemical stimulus;cellular response to endogenous stimulus;cellular response to hormone stimulus;cellular response to insulin stimulus;cellular response to organic substance;cellular response to peptide hormone stimulus;cellular response to stimulus;enzyme linked receptor protein signaling p…		extracellular membrane-bounded organelle;extracellular organelle;extracellular region part;extracellular space;extracellular vesicular exosome;membrane-bounded organelle;membrane-bounded vesicle;organelle;vesicle		Alternativesplicing;Completeproteome;Phosphoprotein;Polymorphism;Referenceproteome;Secreted	+	+	TcnA_FA_TcnA	1	1	1	0.8	0.8	0.8	183.86	0	5.2028	12634000	1	2.96255	0.0271769	2.22763	0.0405829	0.403367	5.34116	O94964-2	O94964-2			602
0.08252	-0.0220109	0.0681858	0.109043	0.0811405	0.0638211	0.189237	0.247923	0.20639				biological regulation;catabolic process;cellular catabolic process;cellular macromolecule catabolic process;cellular macromolecule metabolic process;cellular metabolic process;cellular process;cellular protein metabolic process;cellular response to stimulus;cellular response to stress;ER-associated protein catabolic process;macromolecule catabolic process;macromolecule metabolic process;macromole…	binding;catalytic activity;cation binding;cysteine-type endopeptidase activity;cysteine-type peptidase activity;endopeptidase activity;hydrolase activity;ion binding;metal ion binding;peptidase activity;peptidase activity, acting on L-amino acid peptides;small conjugating protein-specific protease activity;ubiquitin-specific protease activity	cell part;cytoplasmic part;cytosol;endoplasmic reticulum membrane;endoplasmic reticulum part;integral to membrane;intracellular organelle part;intracellular part;intrinsic to membrane;membrane;membrane part;organelle membrane;organelle part		3D-structure;Alternativesplicing;Completeproteome;Endoplasmicreticulum;Hydrolase;Membrane;Metal-binding;Polymorphism;Protease;Referenceproteome;Repeat;Thiolprotease;Transmembrane;Transmembranehelix;Ublconjugationpathway;Zinc;Zinc-finger	+	+	TcnA_FA_TcnA	7	7	7	9.4	9.4	9.4	140.02	0	21.169	420980000	8	2.37212	0.0447927	2.39625	0.0351905	0.129849	5.94507	O94966-4;O94966-3;O94966;O94966-7;O94966-6;O94966-5	O94966-4;O94966-3;O94966;O94966-7;O94966-6;O94966-5	Ubiquitin carboxyl-terminal hydrolase 19	USP19	603
-3.3421	-3.39385	-3.2543	-3.64551	-3.53536	-3.48641	-2.6757	-2.78007	-2.6292				biological regulation;cellular macromolecule metabolic process;cellular metabolic process;cellular process;cellular protein metabolic process;cellular response to chemical stimulus;cellular response to organic substance;cellular response to stimulus;cellular response to stress;cellular response to topologically incorrect protein;cellular response to unfolded protein;endoplasmic reticulum unfolded…		cell part;cytoplasmic part;cytoskeletal part;endoplasmic reticulum membrane;endoplasmic reticulum part;endoplasmic reticulum-Golgi intermediate compartment;Golgi apparatus;Golgi apparatus part;Golgi membrane;integral to membrane;intracellular membrane-bounded organelle;intracellular organelle;intracellular organelle part;intracellular part;intrinsic to membrane;membrane;membrane part;membrane-bou…		Acetylation;Completeproteome;Endoplasmicreticulum;ER-Golgitransport;Golgiapparatus;Membrane;Phosphoprotein;Proteintransport;Referenceproteome;Transmembrane;Transmembranehelix;Transport	+	+	TcnA_FA_TcnA	1	1	1	4.1	4.1	4.1	32.011	0.00041641	2.8881	60522000	1	4.63149	0.00516602	3.7305	0.0158471	0.860776	13.277	O95070	O95070	Protein YIF1A	YIF1A	609
1.86639	1.75612	-0.428738	1.03587	1.54044	0.853528	-0.319764	0.204852	-0.443362					binding;nucleotide binding	cell part;intracellular organelle part;intracellular part;nuclear part;nucleoplasm;organelle part		Acetylation;Alternativesplicing;Completeproteome;Nucleus;Phosphoprotein;Polymorphism;Referenceproteome;RNA-binding		+	TcnA_FA_TcnA	6	6	4	9.1	9.1	7.4	123.64	0	34.528	302410000	7	0.814753	0.29633	2.01536	0.0491907	-1.32937	-4.65125	O95104-2;O95104-3;O95104	O95104-2;O95104-3;O95104	Splicing factor, arginine/serine-rich 15	SCAF4	612
0.0117249	0.0692233	-0.361891	-0.154658	-0.104702	-0.1421	-0.315282	-0.290472	-0.40611				cellular metabolic process;cellular process;electron transport chain;generation of precursor metabolites and energy;metabolic process;mitochondrial electron transport, NADH to ubiquinone;oxidation-reduction process;respiratory electron transport chain;small molecule metabolic process	catalytic activity;NADH dehydrogenase (quinone) activity;NADH dehydrogenase (ubiquinone) activity;NADH dehydrogenase activity;oxidoreductase activity;oxidoreductase activity, acting on NADH or NADPH;oxidoreductase activity, acting on NADH or NADPH, quinone or similar compound as acceptor	cell part;cytoplasmic part;integral to membrane;intracellular membrane-bounded organelle;intracellular organelle;intracellular organelle part;intracellular part;intrinsic to membrane;macromolecular complex;membrane;membrane part;membrane-bounded organelle;mitochondrial inner membrane;mitochondrial membrane;mitochondrial membrane part;mitochondrial part;mitochondrial respiratory chain complex I;mi…	Alzheimer's disease;Huntington's disease;Oxidative phosphorylation;Parkinson's disease	Acetylation;Completeproteome;Electrontransport;Membrane;Mitochondrion;Mitochondrioninnermembrane;Polymorphism;Referenceproteome;Respiratorychain;Transmembrane;Transmembranehelix;Transport		+	TcnA_FA_TcnA	2	2	2	50	50	50	9.2787	0	25.374	494220000	4	0.812051	0.297192	2.22263	0.040842	-0.203468	-5.32404	O95167	O95167	NADH dehydrogenase [ubiquinone] 1 alpha subcomplex subunit 3	NDUFA3	619
4.20704	4.1724	4.20785	4.18155	4.19931	4.18872	4.31325	4.29623	4.24718				3'-phosphoadenosine 5'-phosphosulfate biosynthetic process;3'-phosphoadenosine 5'-phosphosulfate metabolic process;amine metabolic process;aminoglycan metabolic process;anatomical structure development;biological regulation;biosynthetic process;blood coagulation;bone development;carbohydrate metabolic process;cellular biosynthetic process;cellular metabolic process;cellular nitrogen compound bios…	adenyl nucleotide binding;adenyl ribonucleotide binding;adenylylsulfate kinase activity;adenylyltransferase activity;ATP binding;binding;catalytic activity;kinase activity;nucleotide binding;nucleotidyltransferase activity;phosphotransferase activity, alcohol group as acceptor;purine nucleotide binding;purine ribonucleoside triphosphate binding;purine ribonucleotide binding;ribonucleotide binding…	cell part;cytoplasmic part;cytosol;intracellular part	Purine metabolism;Selenocompound metabolism;Sulfur metabolism	3D-structure;Acetylation;Alternativesplicing;ATP-binding;Completeproteome;Diseasemutation;Dwarfism;Kinase;Multifunctionalenzyme;Nucleotide-binding;Nucleotidyltransferase;Polymorphism;Referenceproteome;Transferase	+	+	TcnA_FA_TcnA	36	36	34	79	79	75.4	69.5	0	323.31	12206000000	86	2.37256	0.0447927	2.0233	0.0488382	0.095691	4.67575	O95340;O95340-2	O95340;O95340-2	Bifunctional 3-phosphoadenosine 5-phosphosulfate synthase 2;Sulfate adenylyltransferase;Adenylyl-sulfate kinase	PAPSS2	644
4.92695	4.90054	4.94581	4.92185	4.9187	4.92721	4.97857	4.95743	4.98583				cell cycle;cell cycle process;cell division;cellular component organization;cellular component organization at cellular level;cellular component organization or biogenesis;cellular component organization or biogenesis at cellular level;cellular macromolecular complex subunit organization;cellular macromolecule metabolic process;cellular metabolic process;cellular nitrogen compound metabolic proce…	adenyl nucleotide binding;adenyl ribonucleotide binding;ATP binding;binding;nucleotide binding;protein binding;protein dimerization activity;protein heterodimerization activity;purine nucleotide binding;purine ribonucleoside triphosphate binding;purine ribonucleotide binding;ribonucleotide binding	cell part;chromosomal part;chromosome;condensed chromosome;condensin complex;cytoplasm;cytoplasmic part;cytosol;extracellular membrane-bounded organelle;extracellular organelle;extracellular region part;extracellular vesicular exosome;intracellular membrane-bounded organelle;intracellular non-membrane-bounded organelle;intracellular organelle;intracellular organelle part;intracellular part;macrom…	Cell cycle - yeast	Acetylation;Alternativesplicing;ATP-binding;Cellcycle;Celldivision;Chromosome;Coiledcoil;Completeproteome;Cytoplasm;DNAcondensation;Mitosis;Nucleotide-binding;Nucleus;Polymorphism;Referenceproteome		+	TcnA_FA_TcnA	54	54	54	49.3	49.3	49.3	135.65	0	260.68	11464000000	109	1.92405	0.0755361	2.35363	0.0363139	0.0513573	5.78737	O95347;O95347-2	O95347;O95347-2	Structural maintenance of chromosomes protein 2	SMC2	645
-0.955576	-0.998221	-0.87682	-0.906882	-0.926315	-0.905932	-1.12703	-1.066	-1.17825				adult behavior;adult locomotory behavior;adult walking behavior;amine metabolic process;anatomical structure development;anatomical structure morphogenesis;autophagy;axonogenesis;behavior;biological regulation;carboxylic acid metabolic process;cardiac cell development;cardiac muscle cell development;catabolic process;cell communication;cell development;cell part morphogenesis;cell projection morp…	APG12 activating enzyme activity;APG8 activating enzyme activity;binding;catalytic activity;identical protein binding;protein binding;protein dimerization activity;protein homodimerization activity;small protein activating enzyme activity;transcription factor binding;ubiquitin activating enzyme activity	axoneme;cell part;cell projection part;cytoplasm;cytoplasmic part;cytosol;intracellular part;organelle part;pre-autophagosomal structure	Regulation of autophagy	Acetylation;Alternativesplicing;Autophagy;Completeproteome;Cytoplasm;Phosphoprotein;Polymorphism;Proteintransport;Referenceproteome;Transport;Ublconjugationpathway	+	+	TcnA_FA_TcnA	4	4	4	9.2	9.2	9.2	77.959	0	15.172	147450000	6	2.43721	0.0428215	2.50475	0.0321243	-0.210716	-6.3627	O95352;O95352-3;O95352-2	O95352;O95352-3;O95352-2	Ubiquitin-like modifier-activating enzyme ATG7	ATG7	646
2.44991	2.39859	2.39119	2.33353	2.37503	2.33415	2.51568	2.46654	2.47635				alcohol biosynthetic process;alcohol metabolic process;amino sugar biosynthetic process;amino sugar metabolic process;anatomical structure development;biosynthetic process;carbohydrate biosynthetic process;carbohydrate metabolic process;cellular biosynthetic process;cellular carbohydrate biosynthetic process;cellular carbohydrate metabolic process;cellular macromolecule metabolic process;cellular…	binding;catalytic activity;cation binding;intramolecular transferase activity;intramolecular transferase activity, phosphotransferases;ion binding;isomerase activity;magnesium ion binding;metal ion binding;phosphoacetylglucosamine mutase activity;phosphoglucomutase activity	cell part;cytoplasmic part;cytosol;intracellular part	Amino sugar and nucleotide sugar metabolism	Acetylation;Alternativesplicing;Carbohydratemetabolism;Completeproteome;Diseasemutation;Isomerase;Magnesium;Metal-binding;Phosphoprotein;Polymorphism;Referenceproteome	+	+	TcnA_FA_TcnA	13	13	13	34.1	34.1	34.1	59.851	0	72.076	2467500000	19	2.60224	0.0389867	2.61512	0.0287604	0.138618	6.81294	O95394;O95394-4;O95394-3	O95394;O95394-4;O95394-3	Phosphoacetylglucosamine mutase	PGM3	655
1.25237	1.48365	1.60412	1.23	1.46597	1.19777	1.80197	1.74888	1.75784				behavior;biological regulation;calcium ion homeostasis;cation homeostasis;cell communication;cell-cell signaling;cellular calcium ion homeostasis;cellular cation homeostasis;cellular chemical homeostasis;cellular divalent inorganic cation homeostasis;cellular homeostasis;cellular ion homeostasis;cellular metal ion homeostasis;cellular process;chemical homeostasis;circadian behavior;circadian rhyt…	binding;hormone activity;protein binding;receptor binding	extracellular region;extracellular region part;extracellular space	Neuroactive ligand-receptor interaction	Alternativesplicing;Cleavageonpairofbasicresidues;Completeproteome;Directproteinsequencing;Disulfidebond;Hormone;Polymorphism;Referenceproteome;Secreted;Signal		+	TcnA_FA_TcnA	1	1	1	6.5	6.5	6.5	14.295	0.0086555	1.3966	3109900000	3	1.87521	0.0793889	2.26677	0.03988	0.47165	5.47669	O95399;O95399-2	O95399;O95399-2	Urotensin-2	UTS2	656
2.0428	2.04614	2.35982	2.17042	2.16408	2.18472	2.2538	2.24206	2.23558				cell proliferation;cell proliferation in external granule layer;cell proliferation in hindbrain;cellular component assembly;cellular component assembly at cellular level;cellular component organization;cellular component organization at cellular level;cellular component organization or biogenesis;cellular component organization or biogenesis at cellular level;cellular macromolecular complex assem…		cell part;cytoplasm;cytoplasmic part;endoplasmic reticulum;intracellular membrane-bounded organelle;intracellular organelle;intracellular part;membrane-bounded organelle;nucleus;organelle		Acetylation;Alternativesplicing;Chaperone;Completeproteome;Cytoplasm;Endoplasmicreticulum;Polymorphism;Referenceproteome		+	TcnA_FA_TcnA	12	12	12	62.2	62.2	62.2	30.288	0	144.23	2031900000	23	0.255253	0.666592	3.02236	0.020895	0.0707424	8.72677	O95456-2;O95456	O95456-2;O95456	Proteasome assembly chaperone 1	PSMG1	662
1.45138	1.40983	1.49097	1.47392	1.41758	1.45819	1.2391	1.32027	1.21053				cellular macromolecule metabolic process;cellular metabolic process;cellular nitrogen compound metabolic process;cellular process;macromolecule metabolic process;metabolic process;ncRNA metabolic process;ncRNA processing;nitrogen compound metabolic process;nucleic acid metabolic process;nucleobase-containing compound metabolic process;primary metabolic process;RNA metabolic process;RNA processing…		cell part;intracellular membrane-bounded organelle;intracellular non-membrane-bounded organelle;intracellular organelle;intracellular organelle part;intracellular part;macromolecular complex;membrane-bounded organelle;non-membrane-bounded organelle;nuclear part;nucleolus;nucleus;organelle;organelle part;ribonucleoprotein complex		Completeproteome;Nucleus;Phosphoprotein;Polymorphism;Referenceproteome;Ribonucleoprotein;Ribosomebiogenesis;rRNAprocessing	+	+	TcnA_FA_TcnA	8	8	8	32.7	32.7	32.7	30.065	0	23.942	1149600000	14	2.63264	0.0378612	2.19679	0.0418223	-0.193265	-5.23627	O95478	O95478	Ribosome biogenesis protein NSA2 homolog	NSA2	664
-0.185834	-0.173477	-0.244949	-0.242747	-0.282393	-0.212611	-0.430672	-0.424993	-0.370782				amine catabolic process;amine metabolic process;carboxylic acid catabolic process;carboxylic acid metabolic process;catabolic process;cellular amine metabolic process;cellular amino acid catabolic process;cellular amino acid metabolic process;cellular catabolic process;cellular ketone metabolic process;cellular metabolic process;cellular modified amino acid metabolic process;cellular nitrogen com…	binding;catalytic activity;cation binding;dioxygenase activity;ion binding;iron ion binding;metal ion binding;oxidoreductase activity;oxidoreductase activity, acting on single donors with incorporation of molecular oxygen;oxidoreductase activity, acting on single donors with incorporation of molecular oxygen, incorporation of two atoms of oxygen;sulfur dioxygenase activity;transition metal ion bi…	cell part;cytoplasm;cytoplasmic part;intracellular membrane-bounded organelle;intracellular organelle;intracellular organelle lumen;intracellular organelle part;intracellular part;membrane-bounded organelle;membrane-enclosed lumen;mitochondrial matrix;mitochondrial part;mitochondrion;nuclear part;nucleoplasm;organelle;organelle lumen;organelle part		3D-structure;Acetylation;Completeproteome;Cytoplasm;Dioxygenase;Diseasemutation;Metal-binding;Mitochondrion;Nucleus;Oxidoreductase;Phosphoprotein;Referenceproteome;Transitpeptide	+	+	TcnA_FA_TcnA	6	6	6	35.4	35.4	35.4	27.873	0	46.672	528530000	10	3.05966	0.025199	2.3735	0.0361103	-0.162899	-5.86045	O95571	O95571	Persulfide dioxygenase ETHE1, mitochondrial	ETHE1	669
1.68494	1.45935	1.2435	1.28582	1.31552	1.25807	1.55049	1.44896	1.44864				biological regulation;biosynthetic process;cellular biosynthetic process;cellular macromolecule biosynthetic process;cellular macromolecule metabolic process;cellular metabolic process;cellular nitrogen compound metabolic process;cellular process;gene expression;macromolecule biosynthetic process;macromolecule metabolic process;metabolic process;negative regulation of biological process;negative …	binding;catalytic activity;cation binding;DNA binding;DNA-directed RNA polymerase activity;ion binding;metal ion binding;nucleic acid binding;nucleotidyltransferase activity;RNA polymerase activity;transferase activity;transferase activity, transferring phosphorus-containing groups;transition metal ion binding;zinc ion binding	cell part;cytoplasm;DNA-directed RNA polymerase complex;DNA-directed RNA polymerase I complex;intracellular membrane-bounded organelle;intracellular non-membrane-bounded organelle;intracellular organelle;intracellular organelle part;intracellular part;macromolecular complex;membrane-bounded organelle;non-membrane-bounded organelle;nuclear DNA-directed RNA polymerase complex;nuclear part;nucleolar…	Purine metabolism;Pyrimidine metabolism;RNA polymerase	Completeproteome;DNA-directedRNApolymerase;Magnesium;Metal-binding;Nucleotidyltransferase;Nucleus;Phosphoprotein;Polymorphism;Referenceproteome;Transcription;Transferase;Zinc		+	TcnA_FA_TcnA	15	15	15	13.7	13.7	13.7	194.81	0	123.51	985790000	21	0.660125	0.367363	2.18594	0.0423306	0.196229	5.19978	O95602	O95602	DNA-directed RNA polymerase I subunit RPA1	POLR1A	671
-0.640573	-0.58598	-0.810793	-0.736287	-0.748226	-0.700507	-0.916871	-0.956697	-0.91887				biological regulation;biosynthetic process;cell cycle phase;cell cycle process;cellular biosynthetic process;cellular component organization;cellular component organization at cellular level;cellular component organization or biogenesis;cellular component organization or biogenesis at cellular level;cellular macromolecule biosynthetic process;cellular macromolecule metabolic process;cellular meta…	binding;DNA binding;nucleic acid binding;nucleic acid binding transcription factor activity;protein binding;protein C-terminus binding;sequence-specific DNA binding transcription factor activity;structural constituent of cytoskeleton;structural molecule activity	cell part;cytoplasm;H4/H2A histone acetyltransferase complex;histone acetyltransferase complex;intracellular non-membrane-bounded organelle;intracellular organelle;intracellular organelle part;intracellular part;macromolecular complex;non-membrane-bounded organelle;NuA4 histone acetyltransferase complex;nuclear matrix;nuclear part;nucleolus;nucleoplasm;nucleoplasm part;organelle;organelle part;pr…		Chromatinregulator;Coiledcoil;Completeproteome;Directproteinsequencing;Growthregulation;Nucleus;Referenceproteome;Transcription;Transcriptionregulation		+	TcnA_FA_TcnA	3	3	3	17.2	17.2	17.2	26.499	0	5.3507	181100000	3	1.9855	0.0703032	3.32892	0.0182916	-0.202473	-10.4782	O95619	O95619	YEATS domain-containing protein 4	YEATS4	673
-0.798498	-0.77104	-0.607782	-0.756449	-0.832096	-0.734019	-0.38695	-0.499439	-0.513001				biological regulation;cell cycle cytokinesis;cell cycle process;cellular macromolecule metabolic process;cellular metabolic process;cellular process;cellular protein metabolic process;cellular response to stimulus;cytokinesis;cytokinesis after mitosis;intracellular protein kinase cascade;intracellular signal transduction;JAK-STAT cascade;macromolecule metabolic process;macromolecule modification;…	binding;catalytic activity;cation binding;cysteine-type peptidase activity;hydrolase activity;ion binding;metal ion binding;metallopeptidase activity;peptidase activity;peptidase activity, acting on L-amino acid peptides;protein binding;protein domain specific binding;small conjugating protein-specific protease activity;ubiquitin-specific protease activity	cell division site part;cell part;cleavage furrow;cytoplasm;cytoplasmic part;early endosome;endosome;extracellular membrane-bounded organelle;extracellular organelle;extracellular region part;extracellular vesicular exosome;intracellular membrane-bounded organelle;intracellular organelle;intracellular organelle part;intracellular part;membrane;membrane-bounded organelle;membrane-bounded vesicle;n…	Endocytosis	3D-structure;Alternativesplicing;Completeproteome;Cytoplasm;Diseasemutation;Endosome;Hydrolase;Membrane;Metal-binding;Metalloprotease;Nucleus;Phosphoprotein;Protease;Referenceproteome;Ublconjugation;Ublconjugationpathway;Zinc		+	TcnA_FA_TcnA	5	5	5	13	13	13	48.076	0	12.575	265180000	5	2.23254	0.0534536	2.45909	0.0334065	0.307725	6.18403	O95630;O95630-2	O95630;O95630-2	STAM-binding protein	STAMBP	675
0.240057	0.232731	0.210115	0.251876	0.261284	0.24693	0.0975927	0.154269	0.150104					catalytic activity;methyltransferase activity;O-methyltransferase activity;transferase activity;transferase activity, transferring one-carbon groups	cell part;cytoplasm;intracellular part		3D-structure;Alternativesplicing;Completeproteome;Methyltransferase;Phosphoprotein;Polymorphism;Referenceproteome;S-adenosyl-L-methionine;Transferase	+	+	TcnA_FA_TcnA	9	9	9	21.3	21.3	21.3	68.856	0	41.217	480140000	17	3.01895	0.02633	2.50858	0.0321243	-0.119375	-6.37787	O95671;O95671-2;O95671-3	O95671;O95671-2;O95671-3	N-acetylserotonin O-methyltransferase-like protein	ASMTL	678
-1.78855	-1.92421	-2.39973	-2.01797	-1.94805	-2.02314	-2.47192	-2.2761	-2.59207				cellular macromolecule metabolic process;cellular metabolic process;cellular nitrogen compound metabolic process;cellular process;macromolecule metabolic process;metabolic process;mRNA cleavage;mRNA metabolic process;mRNA processing;ncRNA metabolic process;ncRNA processing;nitrogen compound metabolic process;nucleic acid metabolic process;nucleic acid phosphodiester bond hydrolysis;nucleobase-con…	binding;catalytic activity;endonuclease activity;endonuclease activity, active with either ribo- or deoxyribonucleic acids and producing 5'-phosphomonoesters;endoribonuclease activity;endoribonuclease activity, producing 5'-phosphomonoesters;hydrolase activity;hydrolase activity, acting on ester bonds;nuclease activity;nucleic acid binding;ribonuclease activity;ribonuclease P activity;ribonucleas…	cell part;intracellular organelle part;intracellular part;macromolecular complex;multimeric ribonuclease P complex;nuclear part;nucleolar part;nucleolar ribonuclease P complex;organelle part;ribonuclease MRP complex;ribonuclease P complex;ribonucleoprotein complex;small nucleolar ribonucleoprotein complex	Ribosome biogenesis in eukaryotes;RNA transport	Completeproteome;Directproteinsequencing;Hydrolase;Nucleus;Phosphoprotein;Referenceproteome;tRNAprocessing		+	TcnA_FA_TcnA	3	3	3	15	15	15	25.424	0	33.507	78049000	3	1.15583	0.190387	2.04064	0.0486531	-0.450311	-4.72962	O95707	O95707	Ribonuclease P protein subunit p29	POP4	681
0.786307	0.831182	0.611614	0.672794	0.837456	0.813112	0.15697	0.428105	0.240201				autophagic vacuole fusion;cellular component assembly;cellular component assembly at cellular level;cellular component organization;cellular component organization at cellular level;cellular component organization or biogenesis;cellular component organization or biogenesis at cellular level;cellular macromolecular complex assembly;cellular macromolecular complex subunit organization;cellular memb…	binding;protein binding;SNAP receptor activity;SNARE binding;syntaxin binding	cell junction;cell part;cell projection;centrosome;cytoplasm;cytoplasmic part;cytoskeletal part;intracellular non-membrane-bounded organelle;intracellular organelle;intracellular organelle part;intracellular part;macromolecular complex;membrane;membrane part;microtubule organizing center;neuron projection;non-membrane-bounded organelle;organelle;organelle part;plasma membrane;protein complex;SNAR…	SNARE interactions in vesicular transport	3D-structure;Autophagy;Coiledcoil;Completeproteome;Cytoplasm;Cytoplasmicvesicle;Golgiapparatus;Ichthyosis;Membrane;Neuropathy;Palmoplantarkeratoderma;Phosphoprotein;Proteintransport;Referenceproteome;Transport	+	+	TcnA_FA_TcnA	8	8	8	38.4	38.4	38.4	28.97	0	102.29	659020000	9	2.49235	0.0420804	2.19944	0.0417836	-0.499362	-5.24524	O95721	O95721	Synaptosomal-associated protein 29	SNAP29	683
0.149514	0.194876	0.162121	0.147779	0.173666	0.219415	-0.0713622	0.01928	-0.0593975				cellular macromolecule metabolic process;cellular metabolic process;cellular nitrogen compound metabolic process;cellular process;macromolecule metabolic process;metabolic process;mRNA metabolic process;mRNA processing;nitrogen compound metabolic process;nuclear mRNA splicing, via spliceosome;nucleic acid metabolic process;nucleobase-containing compound metabolic process;primary metabolic process…	binding;nucleic acid binding;RNA binding;snRNA binding;U6 snRNA 3'-end binding;U6 snRNA binding	cell part;intracellular organelle part;intracellular part;macromolecular complex;nuclear part;organelle part;ribonucleoprotein complex;small nuclear ribonucleoprotein complex;spliceosomal complex;U4/U6 x U5 tri-snRNP complex	RNA degradation;Spliceosome	Acetylation;Completeproteome;Directproteinsequencing;mRNAprocessing;mRNAsplicing;Nucleus;Referenceproteome;Ribonucleoprotein;RNA-binding;Spliceosome	+	+	TcnA_FA_TcnA	6	6	6	91.7	91.7	91.7	10.403	0	67.654	2167300000	15	3.1792	0.0220447	2.45234	0.0335494	-0.217447	-6.15797	O95777	O95777	U6 snRNA-associated Sm-like protein LSm8	LSM8	688
-4.95575	-4.88603	-4.7533	-4.71758	-4.56	-4.66866	-5.24349	-5.11419	-4.97522				biological regulation;defense response;detection of biotic stimulus;detection of external stimulus;detection of stimulus;detection of symbiont;detection of virus;immune response;immune system process;innate immune response;multi-organism process;negative regulation of biological process;negative regulation of cytokine production;negative regulation of multicellular organismal process;negative reg…	adenyl nucleotide binding;adenyl ribonucleotide binding;ATP binding;binding;catalytic activity;cation binding;DNA binding;double-stranded DNA binding;double-stranded RNA binding;helicase activity;hydrolase activity;hydrolase activity, acting on acid anhydrides;hydrolase activity, acting on acid anhydrides, in phosphorus-containing anhydrides;identical protein binding;ion binding;metal ion binding…	actin cytoskeleton;cell junction;cell part;cell projection membrane;cell projection part;cell-cell junction;cytoplasm;cytoplasmic part;cytoskeleton;cytosol;intracellular non-membrane-bounded organelle;intracellular organelle;intracellular part;leading edge membrane;membrane part;non-membrane-bounded organelle;occluding junction;organelle;plasma membrane part;ruffle membrane;tight junction	Cytosolic DNA-sensing pathway;Hepatitis C;Measles;RIG-I-like receptor signaling pathway	3D-structure;Acetylation;Alternativesplicing;Antiviraldefense;ATP-binding;Celljunction;Cellmembrane;Cellprojection;Completeproteome;Cytoplasm;Cytoskeleton;Helicase;Host-virusinteraction;Hydrolase;Immunity;Innateimmunity;Isopeptidebond;Membrane;Metal-binding;Nucleotide-binding;Phosphoprotein;Polymorphism;Referenceproteome;Repeat;RNA-binding;Tightjunction;Ublconjugation;Zinc		+	TcnA_FA_TcnA	2	2	2	4.4	4.4	4.4	101.38	0	13.442	17654000	4	2.23846	0.0530811	2.16032	0.0430181	-0.462221	-5.11435	O95786-2;O95786	O95786-2;O95786	Probable ATP-dependent RNA helicase DDX58	DDX58	691
3.23336	3.3131	3.51749	3.40697	3.37019	3.38006	3.60575	3.51679	3.56008				anatomical structure development;biological regulation;brain development;cellular macromolecule metabolic process;cellular metabolic process;cellular process;cellular protein metabolic process;cellular response to abiotic stimulus;cellular response to external stimulus;cellular response to heat;cellular response to mechanical stimulus;cellular response to stimulus;cellular response to stress;deve…		cell part;cell projection;contractile fiber part;cytoplasm;cytoplasmic part;cytosol;intracellular part;membrane;neuron projection;organelle part;plasma membrane;Z disc		Acetylation;Apoptosis;Cardiomyopathy;Chaperone;Completeproteome;Diseasemutation;Myofibrillarmyopathy;Phosphoprotein;Polymorphism;Referenceproteome;Repeat		+	TcnA_FA_TcnA	22	22	22	55.7	55.7	55.7	61.594	0	90.8	4034200000	36	1.22314	0.176685	2.48097	0.0328136	0.175133	6.26912	O95817	O95817	BAG family molecular chaperone regulator 3	BAG3	695
-1.42482	-1.44009	-1.34571	-1.30757	-1.32322	-1.3326	-0.966569	-0.820367	-0.778931				anion transport;biological regulation;cellular process;cellular response to stimulus;chloride transport;establishment of localization;inorganic anion transport;ion transport;regulation of biological process;regulation of cellular process;response to stimulus;signal transduction;transport	anion channel activity;anion transmembrane transporter activity;channel activity;chloride channel activity;gated channel activity;ion channel activity;ion transmembrane transporter activity;passive transmembrane transporter activity;substrate-specific channel activity;substrate-specific transmembrane transporter activity;substrate-specific transporter activity;transmembrane transporter activity;t…	cell part;chloride channel complex;cytoplasm;extracellular membrane-bounded organelle;extracellular organelle;extracellular region part;extracellular vesicular exosome;intracellular membrane-bounded organelle;intracellular organelle;intracellular part;ion channel complex;macromolecular complex;membrane part;membrane-bounded organelle;membrane-bounded vesicle;nucleus;organelle;protein complex;vesi…		3D-structure;Chloride;Chloridechannel;Completeproteome;Cytoplasm;Disulfidebond;Ionchannel;Iontransport;Membrane;Nucleus;Polymorphism;Referenceproteome;Transmembrane;Transmembranehelix;Transport;Voltage-gatedchannel	+	+	TcnA_FA_TcnA	4	4	4	31.4	31.4	31.4	26.648	0	24.299	222360000	5	4.03144	0.0100656	2.90252	0.0225762	0.465839	8.11884	O95833	O95833	Chloride intracellular channel protein 3	CLIC3	699
2.29982	2.29022	2.32295	2.32814	2.28936	2.3166	2.25591	2.23573	2.25557				biological regulation;cell redox homeostasis;cellular homeostasis;cellular process;homeostatic process;regulation of biological process;regulation of biological quality;regulation of cellular process	catalytic activity;oxidoreductase activity;oxidoreductase activity, acting on a sulfur group of donors;oxidoreductase activity, acting on a sulfur group of donors, disulfide as acceptor;protein-disulfide reductase (glutathione) activity	cell part;cytoplasmic part;endoplasmic reticulum lumen;endoplasmic reticulum part;intracellular organelle lumen;intracellular organelle part;intracellular part;membrane-enclosed lumen;organelle lumen;organelle part	Glutathione metabolism	3D-structure;Completeproteome;Directproteinsequencing;Disulfidebond;Endoplasmicreticulum;Oxidoreductase;Redox-activecenter;Referenceproteome;Signal		+	TcnA_FA_TcnA	7	7	7	44.8	44.8	44.8	19.206	0	22.745	3053900000	16	2.17148	0.0565837	2.02687	0.0487344	-0.0622946	-4.68681	O95881	O95881	Thioredoxin domain-containing protein 12	TXNDC12	703
1.50872	1.6238	1.33373	1.5545	1.56074	1.55307	1.3824	1.36868	1.30799				cellular metabolic process;cellular process;electron transport chain;generation of precursor metabolites and energy;metabolic process;mitochondrial electron transport, NADH to ubiquinone;oxidation-reduction process;respiratory electron transport chain;small molecule metabolic process	catalytic activity;NADH dehydrogenase (quinone) activity;NADH dehydrogenase (ubiquinone) activity;NADH dehydrogenase activity;oxidoreductase activity;oxidoreductase activity, acting on NADH or NADPH;oxidoreductase activity, acting on NADH or NADPH, quinone or similar compound as acceptor	cell part;cytoplasmic part;extracellular membrane-bounded organelle;extracellular organelle;extracellular region part;extracellular vesicular exosome;intracellular organelle part;intracellular part;macromolecular complex;membrane;membrane part;membrane-bounded organelle;membrane-bounded vesicle;mitochondrial inner membrane;mitochondrial membrane;mitochondrial membrane part;mitochondrial part;mito…	Alzheimer's disease;Huntington's disease;Oxidative phosphorylation;Parkinson's disease	Alternativesplicing;Completeproteome;Electrontransport;Membrane;Mitochondrion;Mitochondrioninnermembrane;Referenceproteome;Respiratorychain;Transport		+	TcnA_FA_TcnA	5	5	5	35.1	35.1	35.1	20.143	0	22.358	930690000	7	1.14096	0.194312	3.04309	0.020895	-0.203082	-8.83608	O96000-2;O96000	O96000-2;O96000	NADH dehydrogenase [ubiquinone] 1 beta subcomplex subunit 10	NDUFB10	710
0.946936	0.616363	0.154659	0.276147	0.295513	0.316503	1.58769	1.11009	1.11207				biological regulation;cell differentiation;cellular developmental process;cellular process;developmental process;multicellular organismal development;multicellular organismal process;regulation of biological process;regulation of cell activation;regulation of cell differentiation;regulation of cellular process;regulation of developmental process;regulation of immune system process;regulation of l…		cell part;external side of plasma membrane;integral to membrane;integral to plasma membrane;intrinsic to membrane;intrinsic to plasma membrane;membrane;membrane part;plasma membrane part		Acetylation;Alternativesplicing;Chromosomalrearrangement;Completeproteome;Developmentalprotein;Differentiation;Glycoprotein;Membrane;Phosphoprotein;Polymorphism;Referenceproteome;Transmembrane;Transmembranehelix		+	TcnA_FA_TcnA	5	5	5	13.6	13.6	13.6	65.596	0	13.377	835760000	8	1.87667	0.0793889	2.4408	0.0338363	0.973894	6.11367	O96005-3;O96005-4;O96005	O96005-3;O96005-4;O96005	Cleft lip and palate transmembrane protein 1	CLPTM1	711
0.768004	0.798761	0.984442	0.922233	0.882254	0.88537	0.60857	0.589549	0.734157				amine biosynthetic process;amine metabolic process;aromatic compound biosynthetic process;biological regulation;biosynthetic process;carboxylic acid biosynthetic process;carboxylic acid metabolic process;cell cycle;cell cycle process;cellular amine metabolic process;cellular amino acid biosynthetic process;cellular amino acid metabolic process;cellular aromatic compound metabolic process;cellular…	binding;catalytic activity;coenzyme binding;cofactor binding;dihydrofolate reductase activity;drug binding;mRNA binding;NADP binding;nucleic acid binding;nucleotide binding;oxidoreductase activity;oxidoreductase activity, acting on the CH-NH group of donors;oxidoreductase activity, acting on the CH-NH group of donors, NAD or NADP as acceptor;RNA binding	cell part;cytoplasmic part;cytosol;intracellular organelle part;intracellular part;nuclear part;nucleoplasm;organelle part	Folate biosynthesis;One carbon pool by folate	3D-structure;Alternativesplicing;Completeproteome;Diseasemutation;Methotrexateresistance;NADP;One-carbonmetabolism;Oxidoreductase;Referenceproteome;RNA-binding		+	TcnA_FA_TcnA	7	7	7	51.9	51.9	51.9	21.452	0	31.162	980810000	10	1.69086	0.0968579	2.23197	0.0404514	-0.252527	-5.35607	P00374;P00374-2;Q86XF0	P00374;P00374-2	Dihydrofolate reductase	DHFR	723
2.6529	2.5701	2.23035	2.47744	2.57598	2.50651	2.21781	2.24575	2.07096				amine metabolic process;biological regulation;biosynthetic process;carboxylic acid metabolic process;cell redox homeostasis;cellular amine metabolic process;cellular amino acid metabolic process;cellular biosynthetic process;cellular homeostasis;cellular ketone metabolic process;cellular macromolecule metabolic process;cellular metabolic process;cellular modified amino acid metabolic process;cell…	antioxidant activity;binding;catalytic activity;coenzyme binding;cofactor binding;disulfide oxidoreductase activity;electron carrier activity;flavin adenine dinucleotide binding;glutathione disulfide oxidoreductase activity;glutathione-disulfide reductase activity;NADP binding;nucleotide binding;oxidoreductase activity;oxidoreductase activity, acting on a sulfur group of donors;oxidoreductase act…	cell part;cytoplasmic part;cytosol;external side of plasma membrane;extracellular membrane-bounded organelle;extracellular organelle;extracellular region part;extracellular vesicular exosome;intracellular organelle lumen;intracellular organelle part;intracellular part;membrane part;membrane-bounded organelle;membrane-bounded vesicle;membrane-enclosed lumen;mitochondrial matrix;mitochondrial part;…	Glutathione metabolism	3D-structure;Acetylation;Alternativeinitiation;Alternativesplicing;Completeproteome;Cytoplasm;Directproteinsequencing;Disulfidebond;FAD;Flavoprotein;Mitochondrion;NADP;Oxidoreductase;Polymorphism;Redox-activecenter;Referenceproteome;Transitpeptide		+	TcnA_FA_TcnA	15	15	15	51.8	51.8	51.8	50.496	0	156.21	3148100000	25	1.30476	0.159169	2.28753	0.0390328	-0.341803	-5.54966	P00390-4;P00390-2;P00390;P00390-5;P00390-3	P00390-4;P00390-2;P00390;P00390-5;P00390-3	Glutathione reductase, mitochondrial	GSR	725
3.63561	3.64768	3.75237	3.72251	3.72058	3.7113	3.80051	3.81252	3.77911				ADP biosynthetic process;ADP metabolic process;AMP metabolic process;ATP metabolic process;biological regulation;biosynthetic process;cell cycle arrest;cell cycle process;cellular biosynthetic process;cellular metabolic process;cellular nitrogen compound biosynthetic process;cellular nitrogen compound metabolic process;cellular process;heterocycle biosynthetic process;heterocycle metabolic proces…	adenyl nucleotide binding;adenyl ribonucleotide binding;adenylate kinase activity;ATP binding;binding;catalytic activity;kinase activity;nucleobase-containing compound kinase activity;nucleoside diphosphate kinase activity;nucleotide binding;nucleotide kinase activity;phosphotransferase activity, phosphate group as acceptor;purine nucleotide binding;purine ribonucleoside triphosphate binding;puri…	axoneme part;cell part;cell projection part;cytoplasm;cytoplasmic part;cytosol;extracellular membrane-bounded organelle;extracellular organelle;extracellular region part;extracellular vesicular exosome;intracellular part;membrane;membrane-bounded organelle;membrane-bounded vesicle;organelle;organelle part;outer dense fiber;plasma membrane;vesicle	Purine metabolism	3D-structure;Acetylation;ATP-binding;Completeproteome;Cytoplasm;Directproteinsequencing;Diseasemutation;Hereditaryhemolyticanemia;Kinase;Nucleotide-binding;Phosphoprotein;Polymorphism;Referenceproteome;Transferase		+	TcnA_FA_TcnA	15	15	15	71.6	71.6	71.6	21.635	0	110.67	5066300000	32	1.62138	0.106217	2.8034	0.0239456	0.0792511	7.64529	P00568;Q9Y6K8-2;Q9Y6K8-3;Q9Y6K8	P00568	Adenylate kinase isoenzyme 1	AK1	735
-2.36579	-2.28207	-2.2844	-2.2606	-2.30816	-2.40905	-2.52066	-2.54756	-2.54023				2'-deoxyribonucleotide metabolic process;adenosine catabolic process;adenosine metabolic process;aging;amine transport;anatomical structure development;B cell activation;B cell activation involved in immune response;B cell differentiation;behavior;biological regulation;biosynthetic process;catabolic process;cell activation;cell activation involved in immune response;cell differentiation;cellular …	adenosine deaminase activity;binding;catalytic activity;cation binding;deaminase activity;hydrolase activity;hydrolase activity, acting on carbon-nitrogen (but not peptide) bonds;hydrolase activity, acting on carbon-nitrogen (but not peptide) bonds, in cyclic amidines;ion binding;metal ion binding;nucleoside binding;purine nucleoside binding;transition metal ion binding;zinc ion binding	cell body;cell junction;cell part;cell projection cytoplasm;cell projection part;cell surface;cytoplasm;cytoplasmic membrane-bounded vesicle lumen;cytoplasmic part;cytoplasmic vesicle part;cytosol;dendrite cytoplasm;external side of plasma membrane;extracellular region part;extracellular space;intracellular membrane-bounded organelle;intracellular organelle;intracellular organelle part;intracellu…	Primary immunodeficiency;Purine metabolism	3D-structure;Acetylation;Celladhesion;Celljunction;Cellmembrane;Completeproteome;Cytoplasm;Cytoplasmicvesicle;Directproteinsequencing;Diseasemutation;Hereditaryhemolyticanemia;Hydrolase;Membrane;Metal-binding;Nucleotidemetabolism;Polymorphism;Referenceproteome;SCID;Zinc	+	+	TcnA_FA_TcnA	3	3	3	14.9	14.9	14.9	40.764	0	28.868	135240000	6	2.49704	0.0420775	2.03895	0.0486959	-0.210215	-4.72435	P00813	P00813	Adenosine deaminase	ADA	736
6.97006	6.96717	6.98119	6.9209	6.88124	6.9091	7.19426	7.12047	7.20711				anatomical structure development;apoptosis;biological regulation;cardiac cell development;cardiac muscle cell development;cell cycle;cell cycle process;cell death;cell development;cellular component disassembly;cellular component disassembly at cellular level;cellular component disassembly involved in apoptosis;cellular component organization;cellular component organization at cellular level;cell…	structural molecule activity	cell part;cytoplasm;cytoplasmic part;cytoskeletal part;cytosol;envelope;intermediate filament;intracellular membrane-bounded organelle;intracellular organelle;intracellular organelle part;intracellular part;lamin filament;macromolecular complex;membrane;membrane-bounded organelle;nuclear body;nuclear envelope;nuclear lamina;nuclear membrane;nuclear part;nuclear speck;nucleoplasm;nucleoplasm part;…	Arrhythmogenic right ventricular cardiomyopathy (ARVC);Dilated cardiomyopathy;Hypertrophic cardiomyopathy (HCM)	3D-structure;Acetylation;Alternativesplicing;Cardiomyopathy;Charcot-Marie-Toothdisease;Coiledcoil;Completeproteome;Congenitalmusculardystrophy;Directproteinsequencing;Diseasemutation;Emery-Dreifussmusculardystrophy;Intermediatefilament;Isopeptidebond;Limb-girdlemusculardystrophy;Lipoprotein;Methylation;Neurodegeneration;Neuropathy;Nucleus;Phosphoprotein;Polymorphism;Prenylation;Referenceproteome;…	+	+	TcnA_FA_TcnA	57	57	3	72.1	72.1	8.6	74.139	0	323.31	1.4414E+11	296	4.10006	0.0100157	3.10634	0.02073	0.2702	9.1774	P02545;P02545-6;P02545-3;P02545-5;P02545-4;REV__Q5VX52	P02545;P02545-6;P02545-3;P02545-5;P02545-4	Prelamin-A/C;Lamin-A/C	LMNA	746
-0.501142	-0.618622	-0.375265	-0.627385	-0.72603	-0.583804	-0.225562	-0.223674	-0.371957				anatomical structure development;apoptosis;biological regulation;cardiac cell development;cardiac muscle cell development;cell cycle;cell cycle process;cell death;cell development;cellular component disassembly;cellular component disassembly at cellular level;cellular component disassembly involved in apoptosis;cellular component organization;cellular component organization at cellular level;cell…	structural molecule activity	cell part;cytoplasm;cytoplasmic part;cytoskeletal part;cytosol;envelope;intermediate filament;intracellular membrane-bounded organelle;intracellular organelle;intracellular organelle part;intracellular part;lamin filament;macromolecular complex;membrane;membrane-bounded organelle;nuclear body;nuclear envelope;nuclear lamina;nuclear membrane;nuclear part;nuclear speck;nucleoplasm;nucleoplasm part;…	Arrhythmogenic right ventricular cardiomyopathy (ARVC);Dilated cardiomyopathy;Hypertrophic cardiomyopathy (HCM)	3D-structure;Acetylation;Alternativesplicing;Cardiomyopathy;Charcot-Marie-Toothdisease;Coiledcoil;Completeproteome;Congenitalmusculardystrophy;Directproteinsequencing;Diseasemutation;Emery-Dreifussmusculardystrophy;Intermediatefilament;Isopeptidebond;Limb-girdlemusculardystrophy;Lipoprotein;Methylation;Neurodegeneration;Neuropathy;Nucleus;Phosphoprotein;Polymorphism;Prenylation;Referenceproteome;…		+	TcnA_FA_TcnA	55	1	1	78.3	4.5	4.5	65.134	0	14.431	714210000	3	2.05677	0.0664106	2.34403	0.0367097	0.372009	5.75235	P02545-2	P02545-2	Prelamin-A/C;Lamin-A/C	LMNA	747
3.3582	3.20242	3.41964	3.42462	3.33575	3.39794	3.07133	3.18341	3.003				biological regulation;cation homeostasis;cell activation;cell differentiation;cell surface receptor linked signaling pathway;cellular cation homeostasis;cellular chemical homeostasis;cellular copper ion homeostasis;cellular developmental process;cellular homeostasis;cellular ion homeostasis;cellular process;cellular response to cadmium ion;cellular response to chemical stimulus;cellular response …	binding;cation binding;drug binding;ion binding;metal ion binding;transition metal ion binding;zinc ion binding	cell part;cytoplasm;cytoplasmic part;cytosol;intracellular membrane-bounded organelle;intracellular organelle;intracellular part;membrane-bounded organelle;nucleus;organelle;perinuclear region of cytoplasm	Mineral absorption	3D-structure;Acetylation;Alternativesplicing;Cadmium;Completeproteome;Copper;Directproteinsequencing;Metal-binding;Metal-thiolatecluster;Phosphoprotein;Polymorphism;Referenceproteome;Zinc		+	TcnA_FA_TcnA	3	3	1	65.6	65.6	32.8	6.0422	0	18.517	11260000000	14	1.90313	0.0771627	2.15732	0.0430181	-0.300192	-5.10444	P02795;P13640-2;P13640;P80294;P04731;Q8N339	P02795;P13640-2;P13640	Metallothionein-2;Metallothionein-1G	MT2A;MT1G	753
-2.89492	-2.60833	-2.34268	-2.76535	-2.77046	-2.67958	-3.33493	-3.1196	-3.26478				cellular metabolic process;cellular process;electron transport chain;generation of precursor metabolites and energy;metabolic process;mitochondrial electron transport, NADH to ubiquinone;oxidation-reduction process;respiratory electron transport chain;small molecule metabolic process	catalytic activity;NADH dehydrogenase (quinone) activity;NADH dehydrogenase (ubiquinone) activity;NADH dehydrogenase activity;oxidoreductase activity;oxidoreductase activity, acting on NADH or NADPH;oxidoreductase activity, acting on NADH or NADPH, quinone or similar compound as acceptor	cell part;cytoplasmic part;integral to membrane;intracellular organelle part;intracellular part;intrinsic to membrane;macromolecular complex;membrane;membrane part;mitochondrial inner membrane;mitochondrial membrane;mitochondrial membrane part;mitochondrial part;mitochondrial respiratory chain complex I;NADH dehydrogenase complex;organelle inner membrane;organelle membrane;organelle part;protein …	Oxidative phosphorylation;Parkinson's disease	Completeproteome;Diseasemutation;Electrontransport;Leberhereditaryopticneuropathy;Leighsyndrome;MELASsyndrome;Membrane;Mitochondrion;Mitochondrioninnermembrane;NAD;Oxidoreductase;Polymorphism;Referenceproteome;Respiratorychain;Transmembrane;Transmembranehelix;Transport;Ubiquinone		+	TcnA_FA_TcnA	2	2	2	7.3	7.3	7.3	67.026	0	15.346	73813000	4	1.99078	0.0700394	2.69812	0.0266697	-0.501309	-7.16946	P03915	P03915	NADH-ubiquinone oxidoreductase chain 5	MT-ND5	756
8.07566	8.15961	8.08984	8.29825	8.21342	8.22418	7.95364	8.07747	8.00824				alcohol biosynthetic process;alcohol metabolic process;apoptosis;biological regulation;biosynthetic process;carbohydrate biosynthetic process;carbohydrate metabolic process;cell death;cellular biosynthetic process;cellular carbohydrate biosynthetic process;cellular carbohydrate metabolic process;cellular component organization;cellular component organization at cellular level;cellular component o…	binding;catalytic activity;coenzyme binding;cofactor binding;cytoskeletal protein binding;glyceraldehyde-3-phosphate dehydrogenase (NAD+) (phosphorylating) activity;identical protein binding;microtubule binding;NAD binding;NADP binding;nucleotide binding;oxidoreductase activity;oxidoreductase activity, acting on the aldehyde or oxo group of donors;oxidoreductase activity, acting on the aldehyde o…	cell part;cytoplasm;cytoplasmic part;cytoskeleton;cytosol;extracellular membrane-bounded organelle;extracellular organelle;extracellular region part;extracellular vesicular exosome;intracellular membrane-bounded organelle;intracellular non-membrane-bounded organelle;intracellular organelle;intracellular organelle part;intracellular part;lipid particle;macromolecular complex;membrane;membrane-boun…	Alzheimer's disease;Glycolysis / Gluconeogenesis	3D-structure;Acetylation;ADP-ribosylation;Alternativesplicing;Apoptosis;Completeproteome;Cytoplasm;Cytoskeleton;Directproteinsequencing;Glycolysis;Membrane;Methylation;NAD;Nucleus;Oxidoreductase;Phosphoprotein;Polymorphism;Referenceproteome;S-nitrosylation;Transferase;Translationregulation;Ublconjugation	+	+	TcnA_FA_TcnA	25	25	3	85.1	85.1	12.8	36.053	0	323.31	6.8947E+11	936	2.35701	0.0454363	2.18541	0.0423306	-0.232167	-5.19798	P04406;O14556	P04406	Glyceraldehyde-3-phosphate dehydrogenase	GAPDH	771
-3.80278	-3.81343	-3.70197	-3.71126	-3.7212	-3.73433	-3.58526	-3.60346	-3.54058				amide biosynthetic process;amine biosynthetic process;amine catabolic process;amine metabolic process;arginine biosynthetic process;arginine biosynthetic process via ornithine;arginine catabolic process;arginine metabolic process;biosynthetic process;carboxylic acid biosynthetic process;carboxylic acid catabolic process;carboxylic acid metabolic process;catabolic process;cellular amide metabolic …	amidine-lyase activity;argininosuccinate lyase activity;carbon-nitrogen lyase activity;catalytic activity;lyase activity	cell part;cytoplasm;cytoplasmic part;cytosol;extracellular membrane-bounded organelle;extracellular organelle;extracellular region part;extracellular vesicular exosome;intracellular part;membrane-bounded organelle;membrane-bounded vesicle;organelle;vesicle	Alanine, aspartate and glutamate metabolism;Arginine and proline metabolism	3D-structure;Acetylation;Alternativesplicing;Amino-acidbiosynthesis;Argininebiosynthesis;Completeproteome;Diseasemutation;Lyase;Polymorphism;Referenceproteome;Ureacycle	+	+	TcnA_FA_TcnA	1	1	1	2.7	2.7	2.7	48.732	0.00061602	2.5727	13118000	1	2.58636	0.0396308	2.73895	0.0264314	0.145831	7.35077	P04424-3;P04424-2;P04424	P04424-3;P04424-2;P04424	Argininosuccinate lyase	ASL	773
4.51738	4.56428	4.8291	4.83319	4.80926	4.75724	4.99272	4.965	4.94836				anatomical structure homeostasis;biological adhesion;biological regulation;cell adhesion;cell surface receptor linked signaling pathway;cell-cell adhesion;cellular component movement;cellular process;cellular response to chemical stimulus;cellular response to growth factor stimulus;cellular response to organic substance;cellular response to stimulus;cellular response to vascular endothelial growt…	binding;enzyme binding;enzyme inhibitor activity;enzyme regulator activity;identical protein binding;kinase binding;kinase inhibitor activity;kinase regulator activity;protein binding;protein kinase binding;protein kinase C binding;protein kinase C inhibitor activity;protein kinase inhibitor activity;protein kinase regulator activity;protein serine/threonine kinase inhibitor activity;small conjug…	adherens junction;anchoring junction;cell junction;cell part;cell-substrate adherens junction;cell-substrate junction;contractile fiber part;cytoplasm;cytoplasmic part;cytoskeletal part;cytoskeleton;cytosol;extracellular membrane-bounded organelle;extracellular organelle;extracellular region part;extracellular space;extracellular vesicular exosome;focal adhesion;intracellular membrane-bounded org…	Amoebiasis;MAPK signaling pathway;VEGF signaling pathway	3D-structure;Acetylation;Chaperone;Charcot-Marie-Toothdisease;Completeproteome;Cytoplasm;Cytoskeleton;Directproteinsequencing;Diseasemutation;Neurodegeneration;Neuropathy;Nucleus;Phosphoprotein;Referenceproteome;Stressresponse		+	TcnA_FA_TcnA	15	15	15	85.4	85.4	85.4	22.782	0	210.82	56654000000	89	1.71456	0.0940056	2.54429	0.0310263	0.168795	6.52095	P04792	P04792	Heat shock protein beta-1	HSPB1	777
4.15711	4.13837	3.59453	3.85979	3.91554	3.87503	3.72647	3.63877	3.63392				adenine transport;biological regulation;cellular metabolic process;cellular process;chromosome segregation;energy derivation by oxidation of organic compounds;energy reserve metabolic process;establishment of localization;generation of precursor metabolites and energy;metabolic process;nitrogen compound transport;nucleobase transport;nucleobase-containing compound transport;oxidation-reduction pr…	adenine transmembrane transporter activity;binding;enzyme binding;nucleobase transmembrane transporter activity;nucleobase-containing compound transmembrane transporter activity;protein binding;purine base transmembrane transporter activity;substrate-specific transmembrane transporter activity;substrate-specific transporter activity;transmembrane transporter activity;transporter activity;ubiquiti…	cell part;cytoplasmic part;cytoskeletal part;extracellular membrane-bounded organelle;extracellular organelle;extracellular region part;extracellular vesicular exosome;integral to membrane;integral to plasma membrane;intracellular membrane-bounded organelle;intracellular non-membrane-bounded organelle;intracellular organelle;intracellular organelle part;intracellular part;intrinsic to membrane;in…	Calcium signaling pathway;Huntington's disease;Parkinson's disease	Acetylation;Chromosomepartition;Completeproteome;Directproteinsequencing;Host-virusinteraction;Membrane;Methylation;Mitochondrion;Mitochondrioninnermembrane;Polymorphism;Referenceproteome;Repeat;Transmembrane;Transmembranehelix;Transport		+	TcnA_FA_TcnA	23	11	11	60.4	34.6	34.6	32.852	0	105.42	13670000000	42	0.668573	0.363044	2.49286	0.0326465	-0.217068	-6.31574	P05141;Q9H0C2	P05141	ADP/ATP translocase 2;ADP/ATP translocase 2, N-terminally processed	SLC25A5	789
2.14302	2.23279	2.32516	2.2784	2.34166	2.30115	1.94695	2.01934	1.93368				biological regulation;biosynthetic process;catabolic process;cell surface receptor linked signaling pathway;cellular biosynthetic process;cellular catabolic process;cellular macromolecule biosynthetic process;cellular macromolecule catabolic process;cellular macromolecule metabolic process;cellular metabolic process;cellular nitrogen compound metabolic process;cellular process;cellular protein me…	protein tag	cell part;cytoplasmic part;cytosol;extracellular region;intracellular organelle part;intracellular part;nuclear part;nucleoplasm;organelle part	RIG-I-like receptor signaling pathway	3D-structure;Antiviraldefense;Completeproteome;Cytoplasm;Directproteinsequencing;Disulfidebond;Host-virusinteraction;Immunity;Innateimmunity;Isopeptidebond;Polymorphism;Referenceproteome;Repeat;Secreted;S-nitrosylation;Ublconjugationpathway	+	+	TcnA_FA_TcnA	10	10	10	79.4	79.4	79.4	17.887	0	64.364	2950600000	19	2.92094	0.028188	3.33267	0.0182916	-0.340415	-10.5015	P05161	P05161	Ubiquitin-like protein ISG15	ISG15	790
4.42303	4.47466	3.48344	3.8686	4.1273	3.91299	3.37425	3.44064	3.41073				cellular metabolic process;cellular process;dephosphorylation;metabolic process;phosphate-containing compound metabolic process;phosphorus metabolic process	alkaline phosphatase activity;binding;catalytic activity;cation binding;hydrolase activity;hydrolase activity, acting on ester bonds;ion binding;magnesium ion binding;metal ion binding;phosphatase activity;phosphoric ester hydrolase activity;transition metal ion binding;zinc ion binding	anchored to membrane;cell part;cell surface;integral to membrane;intrinsic to membrane;membrane;membrane part;plasma membrane	Aminobenzoate degradation;Folate biosynthesis;Two-component system	3D-structure;Cellmembrane;Completeproteome;Directproteinsequencing;Disulfidebond;Glycoprotein;GPI-anchor;Hydrolase;Lipoprotein;Magnesium;Membrane;Metal-binding;Phosphoprotein;Polymorphism;Referenceproteome;Signal;Transmembrane;Transmembranehelix;Zinc		+	TcnA_FA_TcnA	27	27	21	67.5	67.5	54.4	57.953	0	290.2	12838000000	66	1.07984	0.209088	2.6193	0.0287271	-0.561092	-6.83051	P05187;P10696	P05187;P10696	Alkaline phosphatase, placental type;Alkaline phosphatase, placental-like	ALPP;ALPPL2	793
3.97426	3.95417	3.97255	3.95041	3.94586	3.958	4.01821	4.00377	4.00685				biological regulation;biosynthetic process;cellular biosynthetic process;cellular macromolecule biosynthetic process;cellular macromolecule metabolic process;cellular metabolic process;cellular process;cellular protein metabolic process;cellular response to chemical stimulus;cellular response to organic substance;cellular response to stimulus;cellular response to stress;cellular response to topol…	binding;nucleic acid binding;ribonucleoprotein binding;ribosome binding;RNA binding;translation factor activity, nucleic acid binding;translation initiation factor activity	cell part;cytoplasmic part;cytosol;eukaryotic 48S preinitiation complex;eukaryotic translation initiation factor 2 complex;extracellular membrane-bounded organelle;extracellular organelle;extracellular region part;extracellular vesicular exosome;intracellular membrane-bounded organelle;intracellular non-membrane-bounded organelle;intracellular organelle;intracellular part;macromolecular complex;m…	Hepatitis C;Measles;Protein processing in endoplasmic reticulum;RNA transport	3D-structure;Acetylation;Completeproteome;Initiationfactor;Phosphoprotein;Proteinbiosynthesis;Referenceproteome;RNA-binding;Translationregulation	+	+	TcnA_FA_TcnA	19	19	19	73	73	73	36.112	0	187.4	12610000000	45	3.38073	0.0185672	3.30209	0.0182916	0.0581876	10.3128	P05198	P05198	Eukaryotic translation initiation factor 2 subunit 1	EIF2S1	794
2.7411	2.74094	2.6741	2.76981	2.75742	2.79812	2.51088	2.4965	2.49706				biosynthetic process;catabolic process;cellular biosynthetic process;cellular catabolic process;cellular component disassembly;cellular component disassembly at cellular level;cellular component organization;cellular component organization at cellular level;cellular component organization or biogenesis;cellular component organization or biogenesis at cellular level;cellular macromolecular complex…	binding;nucleic acid binding;RNA binding;structural constituent of ribosome;structural molecule activity	adherens junction;anchoring junction;cell junction;cell part;cell-substrate adherens junction;cell-substrate junction;cytoplasm;cytoplasmic part;cytosol;cytosolic large ribosomal subunit;extracellular membrane-bounded organelle;extracellular organelle;extracellular region part;extracellular vesicular exosome;focal adhesion;intracellular organelle part;intracellular part;large ribosomal subunit;ma…	Ribosome	3D-structure;Acetylation;Alternativesplicing;Completeproteome;Phosphoprotein;Referenceproteome;Ribonucleoprotein;Ribosomalprotein	+	+	TcnA_FA_TcnA	4	3	3	89.5	74.6	74.6	11.514	0	70.213	20338000000	72	4.53174	0.00553691	4.53076	0.00946634	-0.273636	-21.165	P05386	P05386	60S acidic ribosomal protein P1	RPLP1	797
0.624939	0.689091	0.283384	0.55372	0.599243	0.554296	0.336788	0.343691	0.376744				alcohol metabolic process;anatomical structure arrangement;anatomical structure development;anatomical structure formation involved in morphogenesis;anatomical structure morphogenesis;anion homeostasis;anterior neuropore closure;aorta morphogenesis;appendage morphogenesis;artery morphogenesis;basement membrane organization;biological regulation;biosynthetic process;blood vessel morphogenesis;body…	binding;caspase inhibitor activity;caspase regulator activity;chromatin binding;core promoter binding;core promoter proximal region DNA binding;core promoter proximal region sequence-specific DNA binding;core promoter sequence-specific DNA binding;cysteine-type endopeptidase inhibitor activity;DNA binding;endopeptidase inhibitor activity;endopeptidase regulator activity;enhancer binding;enhancer …	cell part;centrosome;cytoplasm;cytoplasmic part;cytoskeletal part;Golgi apparatus;intracellular membrane-bounded organelle;intracellular non-membrane-bounded organelle;intracellular organelle;intracellular organelle part;intracellular part;membrane-bounded organelle;microtubule organizing center;non-membrane-bounded organelle;nuclear part;nucleoplasm;nucleus;organelle;organelle part		Activator;Alternativesplicing;Completeproteome;Directproteinsequencing;Diseasemutation;DNA-binding;Isopeptidebond;Nucleus;Phosphoprotein;Referenceproteome;Transcription;Transcriptionregulation;Ublconjugation		+	TcnA_FA_TcnA	6	6	6	18.6	18.6	18.6	47.183	0	18.201	345780000	10	0.786406	0.307243	3.4299	0.0181793	-0.216679	-11.1238	P05549-5;P05549-6;P05549;P05549-2;Q6VUC0;Q92481;Q92481-2;Q92754-2;Q92754;Q7Z6R9	P05549-5;P05549-6;P05549;P05549-2;Q6VUC0;Q92481;Q92481-2	Transcription factor AP-2-alpha;Transcription factor AP-2-epsilon;Transcription factor AP-2-beta	TFAP2A;TFAP2E;TFAP2B	803
0.103178	0.0741882	0.236734	0.239736	0.240993	0.204549	0.305154	0.336546	0.332715				biological regulation;carbohydrate catabolic process;carbohydrate metabolic process;catabolic process;cellular carbohydrate catabolic process;cellular carbohydrate metabolic process;cellular catabolic process;cellular lipid catabolic process;cellular lipid metabolic process;cellular metabolic process;cellular process;ceramide catabolic process;ceramide metabolic process;glycolipid catabolic proce…	alpha-galactosidase activity;binding;carbohydrate binding;catalytic activity;galactosidase activity;galactoside binding;hydrolase activity;hydrolase activity, acting on glycosyl bonds;hydrolase activity, hydrolyzing O-glycosyl compounds;identical protein binding;monosaccharide binding;protein binding;protein dimerization activity;protein homodimerization activity;raffinose alpha-galactosidase act…	cell part;cytoplasm;cytoplasmic part;extracellular membrane-bounded organelle;extracellular organelle;extracellular region;extracellular region part;extracellular vesicular exosome;Golgi apparatus;intracellular membrane-bounded organelle;intracellular organelle;intracellular organelle lumen;intracellular organelle part;intracellular part;lysosomal lumen;lysosome;lytic vacuole;membrane-bounded org…	Galactose metabolism;Glycerolipid metabolism;Glycosphingolipid biosynthesis - globo series;Lysosome;Sphingolipid metabolism	3D-structure;Completeproteome;Directproteinsequencing;Diseasemutation;Disulfidebond;Glycoprotein;Glycosidase;Hydrolase;Lysosome;Pharmaceutical;Referenceproteome;RNAediting;Signal		+	TcnA_FA_TcnA	7	7	7	25.6	25.6	25.6	48.766	0	21.962	264830000	8	1.86261	0.080399	2.46728	0.0330325	0.0963791	6.21574	P06280	P06280	Alpha-galactosidase A	GLA	809
3.5716	3.55527	3.70727	3.56146	3.56117	3.63909	3.73693	3.70925	3.70825				biosynthetic process;cellular biosynthetic process;cellular macromolecule biosynthetic process;cellular macromolecule metabolic process;cellular metabolic process;cellular nitrogen compound metabolic process;cellular process;macromolecule biosynthetic process;macromolecule metabolic process;metabolic process;nitrogen compound metabolic process;nucleic acid metabolic process;nucleobase-containing …		cell part;cytoplasm;extracellular membrane-bounded organelle;extracellular organelle;extracellular region part;extracellular vesicular exosome;intracellular membrane-bounded organelle;intracellular organelle;intracellular organelle part;intracellular part;membrane-bounded organelle;membrane-bounded vesicle;nuclear part;nucleoplasm;nucleus;organelle;organelle part;vesicle		3D-structure;Acetylation;Alternativesplicing;Completeproteome;Directproteinsequencing;Nucleus;Phosphoprotein;Referenceproteome		+	TcnA_FA_TcnA	7	7	7	38.2	38.2	38.2	12.074	0	133.68	23080000000	159	1.2323	0.174008	2.04626	0.0484416	0.130904	4.74718	P06454-2;P06454	P06454-2;P06454	Prothymosin alpha;Prothymosin alpha, N-terminally processed;Thymosin alpha-1	PTMA	811
3.94031	3.933	3.9543	3.9576	3.92632	3.92253	3.8236	3.81252	3.76368				activation of immune response;activation of innate immune response;activation of MAPK activity;activation of MAPKK activity;activation of protein kinase activity;aging;anaphase-promoting complex-dependent proteasomal ubiquitin-dependent protein catabolic process;anatomical structure development;anatomical structure morphogenesis;apoptosis;axon guidance;biological regulation;biosynthetic process;c…	adenyl nucleotide binding;adenyl ribonucleotide binding;ATP binding;binding;catalytic activity;cyclin-dependent protein kinase activity;histone kinase activity;kinase activity;nucleotide binding;phosphotransferase activity, alcohol group as acceptor;protein kinase activity;protein serine/threonine kinase activity;purine nucleotide binding;purine ribonucleoside triphosphate binding;purine ribonucl…	cell part;centrosome;cytoplasm;cytoplasmic part;cytoskeletal part;cytosol;extracellular membrane-bounded organelle;extracellular organelle;extracellular region part;extracellular vesicular exosome;intracellular membrane-bounded organelle;intracellular non-membrane-bounded organelle;intracellular organelle;intracellular organelle part;intracellular part;macromolecular complex;membrane;membrane-bou…	Cell cycle;Gap junction;Oocyte meiosis;p53 signaling pathway;Progesterone-mediated oocyte maturation	3D-structure;Acetylation;Alternativesplicing;Apoptosis;ATP-binding;Cellcycle;Celldivision;Completeproteome;Cytoplasm;Cytoskeleton;Isopeptidebond;Kinase;Mitochondrion;Mitosis;Nucleotide-binding;Nucleus;Phosphoprotein;Referenceproteome;Serine/threonine-proteinkinase;Transferase;Ublconjugation	+	+	TcnA_FA_TcnA	19	19	17	75.8	75.8	69.4	34.095	0	121.39	9600500000	48	3.42766	0.0178098	2.49001	0.0327192	-0.135555	-6.30453	P06493;P06493-2;Q96Q40-6;Q96Q40-4;Q96Q40-3;O94921-3;Q96Q40-5;Q96Q40;O94921-2;O94921;Q07002;Q07002-3;Q00537-2;Q00537	P06493;P06493-2	Cyclin-dependent kinase 1	CDK1	812
4.98321	4.93456	4.96352	4.98895	5.00432	4.96051	5.24637	5.27894	5.14996				anatomical structure morphogenesis;axonogenesis;biological regulation;cell part morphogenesis;cell projection morphogenesis;cell projection organization;cellular component morphogenesis;cellular component organization;cellular component organization at cellular level;cellular component organization or biogenesis;cellular component organization or biogenesis at cellular level;cellular developmenta…	binding;calcium ion binding;calcium-dependent protein binding;cation binding;cytoskeletal protein binding;identical protein binding;ion binding;ion transmembrane transporter activity;metal ion binding;protein binding;protein dimerization activity;protein homodimerization activity;substrate-specific transmembrane transporter activity;substrate-specific transporter activity;transition metal ion bin…	cell part;cell projection;cytoplasm;cytoplasmic part;cytosol;envelope;extracellular membrane-bounded organelle;extracellular organelle;extracellular region part;extracellular vesicular exosome;extrinsic to internal side of plasma membrane;extrinsic to membrane;extrinsic to plasma membrane;intracellular membrane-bounded organelle;intracellular organelle;intracellular organelle part;intracellular p…		3D-structure;Acetylation;Calcium;Cellmembrane;Completeproteome;Cytoplasm;Directproteinsequencing;Membrane;Metal-binding;Nucleus;Polymorphism;Referenceproteome;Repeat	+	+	TcnA_FA_TcnA	9	9	9	83.3	83.3	83.3	10.18	0	61.057	48569000000	147	3.28945	0.0194906	2.38291	0.0357564	0.240496	5.89531	P06703	P06703	Protein S100-A6	S100A6	814
3.30857	3.38746	2.73755	3.31969	3.31348	3.19541	2.63594	2.81661	2.548				anatomical structure development;biological regulation;biosynthetic process;catabolic process;cell cycle process;cell surface receptor linked signaling pathway;cellular biosynthetic process;cellular catabolic process;cellular macromolecule biosynthetic process;cellular macromolecule catabolic process;cellular macromolecule metabolic process;cellular metabolic process;cellular nitrogen compound me…	binding;nucleic acid binding;RNA binding;RNA cap binding;translation factor activity, nucleic acid binding;translation initiation factor activity	cell part;chromatoid body;cytoplasm;cytoplasmic mRNA processing body;cytoplasmic part;cytosol;eukaryotic translation initiation factor 4F complex;extracellular membrane-bounded organelle;extracellular organelle;extracellular region part;extracellular vesicular exosome;intracellular non-membrane-bounded organelle;intracellular organelle;intracellular part;macromolecular complex;membrane-bounded or…	Insulin signaling pathway;mTOR signaling pathway;RNA transport	3D-structure;Acetylation;Alternativesplicing;Chromosomalrearrangement;Completeproteome;Cytoplasm;Directproteinsequencing;Host-virusinteraction;Initiationfactor;Phosphoprotein;Proteinbiosynthesis;Referenceproteome;RNA-binding;Translationregulation		+	TcnA_FA_TcnA	7	7	7	39.2	39.2	39.2	25.097	0	25.993	2908000000	11	1.45876	0.130664	2.62667	0.0284704	-0.609343	-6.86159	P06730;P06730-2;P06730-3;A6NMX2	P06730;P06730-2;P06730-3	Eukaryotic translation initiation factor 4E	EIF4E	815
3.45916	3.44807	3.55916	3.50985	3.51303	3.48281	3.57052	3.60837	3.56592				5-phosphoribose 1-diphosphate biosynthetic process;5-phosphoribose 1-diphosphate metabolic process;alcohol biosynthetic process;alcohol metabolic process;biological regulation;biosynthetic process;carbohydrate biosynthetic process;carbohydrate catabolic process;carbohydrate homeostasis;carbohydrate metabolic process;catabolic process;cell death;cellular biosynthetic process;cellular carbohydrate …	adenyl nucleotide binding;adenyl ribonucleotide binding;AMP binding;ATP binding;bile acid binding;binding;carbohydrate binding;carboxylic acid binding;catalytic activity;cofactor binding;drug binding;glucose binding;glycogen phosphorylase activity;identical protein binding;lipid binding;monocarboxylic acid binding;monosaccharide binding;nucleobase binding;nucleotide binding;phosphorylase activity…	cell part;cytoplasm;cytoplasmic part;cytosol;extracellular membrane-bounded organelle;extracellular organelle;extracellular region part;extracellular vesicular exosome;intracellular part;membrane;membrane-bounded organelle;membrane-bounded vesicle;organelle;plasma membrane;vesicle	Insulin signaling pathway;Starch and sucrose metabolism	3D-structure;Acetylation;Allostericenzyme;Alternativesplicing;Carbohydratemetabolism;Completeproteome;Diseasemutation;Glycogenmetabolism;Glycogenstoragedisease;Glycosyltransferase;Nucleotide-binding;Phosphoprotein;Polymorphism;Pyridoxalphosphate;Referenceproteome;Transferase		+	TcnA_FA_TcnA	34	34	31	48.8	48.8	44.5	93.133	0	145.37	4998600000	57	1.27419	0.166162	2.07127	0.0471719	0.0797069	4.82591	P06737-2;P06737	P06737-2;P06737	Glycogen phosphorylase, liver form	PYGL	819
5.7856	5.74173	5.69758	5.69702	5.73159	5.74878	5.97012	5.91742	5.87686				actin filament-based movement;actin filament-based process;actin-mediated cell contraction;actin-myosin filament sliding;cellular component movement;cellular process;multicellular organismal process;muscle contraction;muscle filament sliding;muscle system process;system process		actin filament bundle;actomyosin;cell part;contractile fiber part;cytoplasmic part;cytoskeletal part;cytoskeleton;cytosol;extracellular membrane-bounded organelle;extracellular organelle;extracellular region part;extracellular vesicular exosome;intracellular non-membrane-bounded organelle;intracellular organelle;intracellular organelle part;intracellular part;membrane-bounded organelle;membrane-b…	Cardiac muscle contraction;Dilated cardiomyopathy;Hypertrophic cardiomyopathy (HCM);Pathways in cancer;Thyroid cancer	Acetylation;Actin-binding;Alternativesplicing;Chromosomalrearrangement;Coiledcoil;Completeproteome;Cytoplasm;Cytoskeleton;Directproteinsequencing;Diseasemutation;Muscleprotein;Nemalinemyopathy;Phosphoprotein;Proto-oncogene;Referenceproteome	+	+	TcnA_FA_TcnA	32	32	0	76.2	76.2	0	29.032	0	298.19	73507000000	160	2.76591	0.0331524	2.49237	0.0326465	0.195669	6.31382	P06753-2;P06753-3	P06753-2;P06753-3			824
-2.32133	-2.22119	-2.19174	-2.23988	-2.19373	-2.21961	-1.9161	-1.90418	-2.04829				actin filament-based movement;actin filament-based process;actin-mediated cell contraction;actin-myosin filament sliding;cellular component movement;cellular process;multicellular organismal process;muscle contraction;muscle filament sliding;muscle system process;system process		actin filament bundle;actomyosin;cell part;contractile fiber part;cytoplasmic part;cytoskeletal part;cytoskeleton;cytosol;extracellular membrane-bounded organelle;extracellular organelle;extracellular region part;extracellular vesicular exosome;intracellular non-membrane-bounded organelle;intracellular organelle;intracellular organelle part;intracellular part;membrane-bounded organelle;membrane-b…	Cardiac muscle contraction;Dilated cardiomyopathy;Hypertrophic cardiomyopathy (HCM);Pathways in cancer;Thyroid cancer	Acetylation;Actin-binding;Alternativesplicing;Chromosomalrearrangement;Coiledcoil;Completeproteome;Cytoplasm;Cytoskeleton;Directproteinsequencing;Diseasemutation;Muscleprotein;Nemalinemyopathy;Phosphoprotein;Proto-oncogene;Referenceproteome	+	+	TcnA_FA_TcnA	31	2	0	76.6	11.7	0	28.922	0	9.0924	168660000	5	2.64236	0.0377465	2.25657	0.039947	0.261552	5.44111	P06753-6	P06753-6			825
2.44068	2.42054	2.08954	2.36335	2.37193	2.42642	2.16282	2.07291	2.09				acylglycerol metabolic process;aging;amine metabolic process;anatomical structure development;anatomical structure formation involved in morphogenesis;anatomical structure morphogenesis;angiogenesis;angiogenesis involved in wound healing;arachidonic acid metabolic process;biological regulation;blood vessel endothelial cell migration;carboxylic acid metabolic process;catabolic process;cell develop…	amine binding;amino acid binding;antioxidant activity;binding;carboxylic acid binding;catalytic activity;glutathione binding;glutathione peroxidase activity;modified amino acid binding;oxidoreductase activity;oxidoreductase activity, acting on paired donors, with incorporation or reduction of molecular oxygen;oxidoreductase activity, acting on peroxide as acceptor;peptide binding;peroxidase activ…	cell part;cytoplasm;cytoplasmic part;cytosol;extracellular membrane-bounded organelle;extracellular organelle;extracellular region part;extracellular vesicular exosome;intracellular membrane-bounded organelle;intracellular organelle;intracellular organelle lumen;intracellular organelle part;intracellular part;membrane-bounded organelle;membrane-bounded vesicle;membrane-enclosed lumen;mitochondria…	Arachidonic acid metabolism;Glutathione metabolism	3D-structure;Acetylation;Alternativesplicing;Completeproteome;Cytoplasm;Oxidoreductase;Peroxidase;Phosphoprotein;Polymorphism;Referenceproteome;Selenocysteine		+	TcnA_FA_TcnA	9	9	9	53.2	53.2	53.2	22.088	0	46.193	1085400000	16	1.18776	0.183274	2.92238	0.0225762	-0.278655	-8.21684	P07203;P07203-2	P07203	Glutathione peroxidase 1	GPX1	834
3.04606	3.20516	3.18557	3.19792	3.20456	3.25646	2.94162	2.94248	2.97852				antigen processing and presentation;antigen processing and presentation of exogenous antigen;antigen processing and presentation of exogenous peptide antigen;antigen processing and presentation of exogenous peptide antigen via MHC class II;antigen processing and presentation of peptide antigen;antigen processing and presentation of peptide antigen via MHC class II;antigen processing and presentat…	aspartic-type endopeptidase activity;aspartic-type peptidase activity;catalytic activity;endopeptidase activity;hydrolase activity;peptidase activity;peptidase activity, acting on L-amino acid peptides	cell part;cytoplasmic membrane-bounded vesicle;cytoplasmic part;cytoplasmic vesicle;extracellular membrane-bounded organelle;extracellular organelle;extracellular region;extracellular region part;extracellular space;extracellular vesicular exosome;intracellular membrane-bounded organelle;intracellular organelle;intracellular organelle lumen;intracellular organelle part;intracellular part;lysosoma…	ko05152;Lysosome	3D-structure;Alzheimerdisease;Aspartylprotease;Completeproteome;Directproteinsequencing;Diseasemutation;Disulfidebond;Glycoprotein;Hydrolase;Lysosome;Neurodegeneration;Neuronalceroidlipofuscinosis;Polymorphism;Protease;Referenceproteome;Secreted;Signal;Zymogen	+	+	TcnA_FA_TcnA	15	15	15	51.2	51.2	51.2	44.552	0	180.52	6772800000	41	2.582	0.0396308	3.55663	0.0171028	-0.265436	-11.9874	P07339	P07339	Cathepsin D;Cathepsin D light chain;Cathepsin D heavy chain	CTSD	837
2.53642	2.53817	2.61266	2.51781	2.52458	2.50608	2.66018	2.6293	2.67061				biological regulation;catabolic process;cellular catabolic process;cellular component disassembly;cellular component disassembly at cellular level;cellular component organization;cellular component organization at cellular level;cellular component organization or biogenesis;cellular component organization or biogenesis at cellular level;cellular macromolecule metabolic process;cellular metabolic …	binding;calcium ion binding;calcium-dependent cysteine-type endopeptidase activity;catalytic activity;cation binding;cysteine-type endopeptidase activity;cysteine-type peptidase activity;endopeptidase activity;hydrolase activity;ion binding;metal ion binding;peptidase activity;peptidase activity, acting on L-amino acid peptides	adherens junction;anchoring junction;cell junction;cell part;cell-substrate adherens junction;cell-substrate junction;cytoplasm;cytoplasmic part;cytosol;extracellular membrane-bounded organelle;extracellular organelle;extracellular region part;extracellular vesicular exosome;focal adhesion;intracellular part;membrane;membrane-bounded organelle;membrane-bounded vesicle;organelle;plasma membrane;ve…	Alzheimer's disease;Apoptosis;Protein processing in endoplasmic reticulum	3D-structure;Acetylation;Autocatalyticcleavage;Calcium;Cellmembrane;Completeproteome;Cytoplasm;Hydrolase;Membrane;Metal-binding;Polymorphism;Protease;Referenceproteome;Repeat;Thiolprotease	+	+	TcnA_FA_TcnA	18	18	18	40.3	40.3	40.3	81.889	0	131.71	2444600000	34	2.5321	0.0409241	3.27383	0.0182916	0.137206	10.1411	P07384	P07384	Calpain-1 catalytic subunit	CAPN1	839
4.69062	4.68897	4.82835	4.75561	4.77523	4.8207	4.26474	4.51559	4.36622				biological regulation;cell cycle;cell cycle process;cell division;cell killing;cellular component assembly;cellular component assembly at cellular level;cellular component movement;cellular component organization;cellular component organization at cellular level;cellular component organization or biogenesis;cellular component organization or biogenesis at cellular level;cellular macromolecular co…	binding;catalytic activity;enzyme binding;GTP binding;GTPase activity;guanyl nucleotide binding;guanyl ribonucleotide binding;hydrolase activity;hydrolase activity, acting on acid anhydrides;hydrolase activity, acting on acid anhydrides, in phosphorus-containing anhydrides;MHC class I protein binding;MHC protein binding;nucleoside-triphosphatase activity;nucleotide binding;protein binding;purine …	cell body;cell part;cytoplasmic part;cytoskeletal part;cytoskeleton;cytosol;extracellular membrane-bounded organelle;extracellular organelle;extracellular region part;extracellular vesicular exosome;intracellular membrane-bounded organelle;intracellular non-membrane-bounded organelle;intracellular organelle;intracellular organelle part;intracellular part;macromolecular complex;membrane-bounded or…	Gap junction;Pathogenic Escherichia coli infection;Phagosome	3D-structure;Acetylation;Completeproteome;Cytoplasm;Cytoskeleton;Directproteinsequencing;Diseasemutation;GTP-binding;Isopeptidebond;Methylation;Microtubule;Nucleotide-binding;Phosphoprotein;Referenceproteome;Ublconjugation	+	+	TcnA_FA_TcnA	25	6	5	61.9	21.8	18.5	49.67	0	246.49	53733000000	170	2.56489	0.0399716	2.22432	0.0407833	-0.401662	-5.32983	P07437;A6NNZ2	P07437	Tubulin beta chain	TUBB	840
2.64194	2.73527	2.59629	2.68123	2.68307	2.60001	2.46179	2.49269	2.40756				amine metabolic process;aminoglycan catabolic process;aminoglycan metabolic process;anatomical structure development;astrocyte cell migration;axon ensheathment;behavior;biological regulation;biosynthetic process;calcium ion homeostasis;carbohydrate catabolic process;carbohydrate metabolic process;catabolic process;cation homeostasis;cell migration;cell motility;cellular biosynthetic process;cellu…	beta-N-acetylhexosaminidase activity;binding;catalytic activity;hexosaminidase activity;hydrolase activity;hydrolase activity, acting on glycosyl bonds;hydrolase activity, hydrolyzing O-glycosyl compounds;identical protein binding;protein binding;protein dimerization activity;protein heterodimerization activity;protein homodimerization activity	acrosomal vesicle;cell part;cytoplasmic membrane-bounded vesicle;cytoplasmic part;cytoplasmic vesicle;extracellular membrane-bounded organelle;extracellular organelle;extracellular region part;extracellular vesicular exosome;intracellular membrane-bounded organelle;intracellular organelle;intracellular organelle lumen;intracellular organelle part;intracellular part;lysosomal lumen;membrane;membra…	Amino sugar and nucleotide sugar metabolism;Glycosaminoglycan degradation;Glycosphingolipid biosynthesis - ganglio series;Glycosphingolipid biosynthesis - globo series;Lysosome;Other glycan degradation	3D-structure;Completeproteome;Directproteinsequencing;Diseasemutation;Disulfidebond;Gangliosidosis;Glycoprotein;Glycosidase;Hydrolase;Lysosome;Neurodegeneration;Polymorphism;Referenceproteome;Signal;Zymogen		+	TcnA_FA_TcnA	12	12	12	26.6	26.6	26.6	63.111	0	64.622	2051600000	16	2.21757	0.0540664	2.2522	0.039947	-0.200759	-5.42592	P07686	P07686	Beta-hexosaminidase subunit beta;Beta-hexosaminidase subunit beta chain B;Beta-hexosaminidase subunit beta chain A	HEXB	842
1.36233	1.33613	1.44466	1.36116	1.38849	1.42482	1.15947	1.06371	1.22976				anatomical structure morphogenesis;axon guidance;biological adhesion;biological regulation;cell adhesion;cell differentiation;cell morphogenesis;cell morphogenesis involved in differentiation;cell projection organization;cell-cell adhesion;cell-substrate adhesion;cellular component disassembly;cellular component disassembly at cellular level;cellular component morphogenesis;cellular component org…	binding;extracellular matrix structural constituent;glycolipid binding;glycosphingolipid binding;lipid binding;sphingolipid binding;structural molecule activity	basement membrane;cell part;cytoplasmic part;extracellular matrix;extracellular matrix part;extracellular membrane-bounded organelle;extracellular organelle;extracellular region;extracellular region part;extracellular space;extracellular vesicular exosome;intracellular part;laminin complex;laminin-1 complex;laminin-10 complex;laminin-2 complex;laminin-8 complex;macromolecular complex;membrane par…	Amoebiasis;ECM-receptor interaction;Focal adhesion;Pathways in cancer;Small cell lung cancer;Toxoplasmosis	Basementmembrane;Celladhesion;Coiledcoil;Completeproteome;Disulfidebond;Extracellularmatrix;Glycoprotein;LamininEGF-likedomain;Lissencephaly;Polymorphism;Referenceproteome;Repeat;Secreted;Signal	+	+	TcnA_FA_TcnA	16	16	16	13.6	13.6	13.6	198.04	0	105.78	1052200000	28	2.32597	0.0473209	2.02046	0.0489692	-0.24051	-4.66696	P07942	P07942	Laminin subunit beta-1	LAMB1	852
-3.42127	-3.21922	-3.51615	-3.42724	-3.35041	-3.25878	-3.70931	-3.65814	-3.58018				axon guidance;biological regulation;blood coagulation;carbohydrate transport;cell differentiation;cell migration;cell motility;cell surface receptor linked signaling pathway;cellular component movement;cellular developmental process;cellular macromolecule metabolic process;cellular metabolic process;cellular process;cellular protein metabolic process;cellular response to chemical stimulus;cellula…	adenyl nucleotide binding;adenyl ribonucleotide binding;ATP binding;binding;catalytic activity;enzyme binding;ion channel binding;kinase activity;non-membrane spanning protein tyrosine kinase activity;nucleotide binding;phosphotransferase activity, alcohol group as acceptor;protein binding;protein kinase activity;protein tyrosine kinase activity;purine nucleotide binding;purine ribonucleoside tri…	actin filament;adherens junction;anchoring junction;cell junction;cell part;cell-substrate adherens junction;cell-substrate junction;cytoplasm;cytoplasmic part;cytoskeletal part;cytosol;extracellular membrane-bounded organelle;extracellular organelle;extracellular region part;extracellular vesicular exosome;extrinsic to internal side of plasma membrane;extrinsic to membrane;extrinsic to plasma me…	Adherens junction;Tight junction	3D-structure;ATP-binding;Cellmembrane;Completeproteome;Cytoplasm;Cytoskeleton;Kinase;Lipoprotein;Membrane;Myristate;Nucleotide-binding;Palmitate;Phosphoprotein;Polymorphism;Proto-oncogene;Referenceproteome;SH2domain;SH3domain;Transferase;Tyrosine-proteinkinase		+	TcnA_FA_TcnA	2	2	2	7.7	7.7	7.7	60.801	0	10.64	25106000	5	1.5863	0.110892	2.10695	0.0455941	-0.303734	-4.93993	P07947	P07947	Tyrosine-protein kinase Yes	YES1	853
2.97633	2.96843	3.04625	2.89823	2.97694	3.01065	3.23048	3.13387	3.19657				actin filament-based movement;actin filament-based process;actin-mediated cell contraction;actin-myosin filament sliding;biological regulation;cellular component movement;cellular process;multicellular organismal process;muscle contraction;muscle filament sliding;muscle system process;regulation of ATPase activity;regulation of biological process;regulation of catabolic process;regulation of cata…	actin binding;binding;cytoskeletal protein binding;protein binding;structural constituent of muscle;structural molecule activity	cell part;contractile fiber part;cytoplasmic part;cytoskeletal part;cytosol;intracellular organelle part;intracellular part;muscle thin filament tropomyosin;organelle part	Cardiac muscle contraction;Dilated cardiomyopathy;Hypertrophic cardiomyopathy (HCM)	Acetylation;Actin-binding;Alternativesplicing;Coiledcoil;Completeproteome;Cytoplasm;Cytoskeleton;Directproteinsequencing;Diseasemutation;Muscleprotein;Nemalinemyopathy;Phosphoprotein;Polymorphism;Referenceproteome	+	+	TcnA_FA_TcnA	27	12	2	59.2	35.6	11.6	32.989	0	143.89	6899100000	34	2.50018	0.0420775	2.17074	0.0430162	0.225035	5.14896	P07951-2;P07951-3	P07951-2;P07951-3	Tropomyosin beta chain	TPM2	855
4.87564	4.87688	4.52171	4.60977	4.70554	4.67728	4.36581	4.23707	4.4223				amine transport;amino acid import;amino acid transport;aromatic amino acid transport;biological regulation;blood coagulation;branched-chain aliphatic amino acid transport;calcium ion transport;carbohydrate metabolic process;carboxylic acid transport;cation transport;cell growth;cell migration;cell motility;cellular component movement;cellular process;coagulation;divalent inorganic cation transpor…	active transmembrane transporter activity;amine transmembrane transporter activity;amino acid transmembrane transporter activity;antiporter activity;binding;calcium ion transmembrane transporter activity;calcium:cation antiporter activity;calcium:sodium antiporter activity;carboxylic acid transmembrane transporter activity;catalytic activity;cation binding;cation transmembrane transporter activit…	apical plasma membrane;cell part;cell surface;cytoplasm;cytoplasmic membrane-bounded vesicle;cytoplasmic part;cytoplasmic vesicle;extracellular membrane-bounded organelle;extracellular organelle;extracellular region part;extracellular vesicular exosome;integral to membrane;intracellular membrane-bounded organelle;intracellular organelle;intracellular organelle part;intracellular part;intrinsic to…	Protein digestion and absorption	3D-structure;Acetylation;Alternativesplicing;Amino-acidtransport;Cellmembrane;Completeproteome;Directproteinsequencing;Disulfidebond;Glycoprotein;Isopeptidebond;Membrane;Phosphoprotein;Referenceproteome;Signal-anchor;Transmembrane;Transmembranehelix;Transport;Ublconjugation		+	TcnA_FA_TcnA	22	22	1	56.1	56.1	1.7	57.944	0	323.31	24376000000	89	1.69844	0.0959894	2.19297	0.0421367	-0.32247	-5.22342	P08195-2	P08195-2	4F2 cell-surface antigen heavy chain	SLC3A2	862
4.25375	4.20379	4.2429	4.52478	4.51529	4.57048	4.02777	4.13909	3.97471				amine biosynthetic process;amine metabolic process;anatomical structure development;asparagine biosynthetic process;asparagine metabolic process;aspartate family amino acid biosynthetic process;aspartate family amino acid metabolic process;biological regulation;biosynthetic process;carboxylic acid biosynthetic process;carboxylic acid metabolic process;cell communication;cellular amine metabolic p…	adenyl nucleotide binding;adenyl ribonucleotide binding;asparagine synthase (glutamine-hydrolyzing) activity;ATP binding;binding;carbon-nitrogen ligase activity, with glutamine as amido-N-donor;catalytic activity;cofactor binding;ligase activity;ligase activity, forming carbon-nitrogen bonds;nucleotide binding;purine nucleotide binding;purine ribonucleoside triphosphate binding;purine ribonucleot…	cell part;cytoplasmic part;cytosol;intracellular part	Alanine, aspartate and glutamate metabolism;Nitrogen metabolism	Acetylation;Alternativesplicing;Amino-acidbiosynthesis;Asparaginebiosynthesis;ATP-binding;Completeproteome;Diseasemutation;Glutamineamidotransferase;Ligase;Mentalretardation;Nucleotide-binding;Polymorphism;Referenceproteome	+	+	TcnA_FA_TcnA	32	32	32	69.5	69.5	69.5	64.369	0	258.15	14004000000	78	4.04549	0.0100157	3.17063	0.0202581	-0.489661	-9.53674	P08243;P08243-2;P08243-3	P08243;P08243-2;P08243-3	Asparagine synthetase [glutamine-hydrolyzing]	ASNS	867
1.34239	1.25492	0.910498	1.44615	1.35332	1.30736	0.946424	1.01626	0.707858				biosynthetic process;cellular aromatic compound metabolic process;cellular biosynthetic process;cellular macromolecule metabolic process;cellular metabolic process;cellular nitrogen compound biosynthetic process;cellular nitrogen compound metabolic process;cellular process;cellular protein metabolic process;cofactor biosynthetic process;cofactor metabolic process;heme biosynthetic process;heme me…	catalytic activity;hydroxymethylbilane synthase activity;transferase activity;transferase activity, transferring alkyl or aryl (other than methyl) groups	cell part;cytoplasmic part;cytosol;intracellular part	Porphyrin and chlorophyll metabolism	3D-structure;Acetylation;Alternativesplicing;Completeproteome;Cytoplasm;Directproteinsequencing;Diseasemutation;Hemebiosynthesis;Porphyrinbiosynthesis;Referenceproteome;Transferase		+	TcnA_FA_TcnA	9	9	9	36.3	36.3	36.3	39.33	0	55.313	839950000	13	1.46696	0.130082	2.03064	0.0487108	-0.478763	-4.69848	P08397;P08397-2;P08397-3;P08397-4	P08397;P08397-2;P08397-3;P08397-4	Porphobilinogen deaminase	HMBS	868
4.02421	4.04733	4.03684	4.01014	4.00378	3.97305	3.8887	3.935	3.90229				biological regulation;cellular macromolecule metabolic process;cellular metabolic process;cellular nitrogen compound metabolic process;cellular process;gene expression;macromolecule metabolic process;metabolic process;mRNA metabolic process;mRNA processing;nitrogen compound metabolic process;nuclear mRNA splicing, via spliceosome;nucleic acid metabolic process;nucleobase-containing compound metab…	binding;nucleic acid binding;nucleotide binding;RNA binding	cell part;intracellular membrane-bounded organelle;intracellular organelle;intracellular organelle part;intracellular part;macromolecular complex;membrane-bounded organelle;nuclear body;nuclear part;nuclear speck;nucleoplasm;nucleoplasm part;nucleus;organelle;organelle part;ribonucleoprotein complex;small nuclear ribonucleoprotein complex;spliceosomal complex;U1 snRNP	Spliceosome	3D-structure;Acetylation;Alternativesplicing;Completeproteome;Directproteinsequencing;mRNAprocessing;Nucleus;Phosphoprotein;Referenceproteome;Ribonucleoprotein;RNA-binding	+	+	TcnA_FA_TcnA	20	20	20	53.3	53.3	53.3	51.556	0	156.52	10681000000	55	3.30459	0.0194161	2.08297	0.0467353	-0.086989	-4.86307	P08621;P08621-2;P08621-4;P08621-3	P08621;P08621-2;P08621-4	U1 small nuclear ribonucleoprotein 70 kDa	SNRNP70	874
3.89878	3.86102	3.72239	3.88931	3.84695	3.83906	3.57567	3.66816	3.54262				biological regulation;biosynthetic process;catabolic process;cellular biosynthetic process;cellular catabolic process;cellular component assembly;cellular component assembly at cellular level;cellular component biogenesis;cellular component biogenesis at cellular level;cellular component disassembly;cellular component disassembly at cellular level;cellular component organization;cellular componen…	structural constituent of ribosome;structural molecule activity	adherens junction;anchoring junction;cell junction;cell part;cell-substrate adherens junction;cell-substrate junction;cytoplasmic part;cytosol;cytosolic small ribosomal subunit;extracellular membrane-bounded organelle;extracellular organelle;extracellular region part;extracellular vesicular exosome;focal adhesion;intracellular non-membrane-bounded organelle;intracellular organelle;intracellular o…	Ribosome	3D-structure;Completeproteome;Diamond-Blackfananemia;Directproteinsequencing;Phosphoprotein;Polymorphism;Referenceproteome;Ribonucleoprotein;Ribosomalprotein		+	TcnA_FA_TcnA	8	8	8	62.2	62.2	62.2	15.55	0	99.292	26390000000	56	2.23468	0.053287	2.53012	0.0315244	-0.262957	-6.46387	P08708	P08708	40S ribosomal protein S17	RPS17	877
5.97347	5.96515	6.02397	6.00574	5.97832	5.95782	6.11518	6.15878	6.07758				biological regulation;blood coagulation;cellular process;cellular response to stimulus;coagulation;hemostasis;multicellular organismal process;negative regulation of apoptosis;negative regulation of biological process;negative regulation of catalytic activity;negative regulation of cell death;negative regulation of cellular process;negative regulation of coagulation;negative regulation of molecul…	binding;calcium ion binding;calcium-dependent phospholipid binding;cation binding;enzyme inhibitor activity;enzyme regulator activity;ion binding;lipase inhibitor activity;lipid binding;metal ion binding;phospholipase inhibitor activity;phospholipid binding	adherens junction;anchoring junction;blood microparticle;cell junction;cell part;cell-substrate adherens junction;cell-substrate junction;cytoplasm;endothelial microparticle;external side of plasma membrane;extracellular membrane-bounded organelle;extracellular organelle;extracellular region part;extracellular vesicular exosome;focal adhesion;intracellular;intracellular part;membrane;membrane par…		3D-structure;Acetylation;Annexin;Bloodcoagulation;Calcium;Calcium/phospholipid-binding;Completeproteome;Directproteinsequencing;Hemostasis;Referenceproteome;Repeat;S-nitrosylation	+	+	TcnA_FA_TcnA	28	28	28	80.6	80.6	80.6	35.936	0	323.31	56524000000	142	2.43364	0.0428215	2.12831	0.0444596	0.136552	5.00917	P08758	P08758	Annexin A5	ANXA5	880
0.483523	0.486318	0.286959	0.373153	0.379681	0.369788	0.133685	0.129086	0.104205				biosynthetic process;cellular biosynthetic process;cellular component disassembly;cellular component disassembly at cellular level;cellular component organization;cellular component organization at cellular level;cellular component organization or biogenesis;cellular component organization or biogenesis at cellular level;cellular macromolecular complex disassembly;cellular macromolecular complex …	binding;nucleic acid binding;RNA binding;structural constituent of ribosome;structural molecule activity	cell part;cytoplasmic part;intracellular organelle part;intracellular part;large ribosomal subunit;macromolecular complex;membrane;mitochondrial inner membrane;mitochondrial large ribosomal subunit;mitochondrial membrane;mitochondrial part;organellar large ribosomal subunit;organelle inner membrane;organelle membrane;organelle part;ribonucleoprotein complex		3D-structure;Completeproteome;Diseasemutation;Mitochondrion;Polymorphism;Referenceproteome;Ribonucleoprotein;Ribosomalprotein	+	+	TcnA_FA_TcnA	6	6	6	20.1	20.1	20.1	38.632	0	19.977	585590000	9	2.48784	0.042119	4.90061	0.00946634	-0.251882	-26.2204	P09001	P09001	39S ribosomal protein L3, mitochondrial	MRPL3	882
1.92023	1.91916	1.81164	1.90853	1.90384	1.9009	1.7734	1.76484	1.75109				cellular component assembly;cellular component assembly at cellular level;cellular component organization;cellular component organization at cellular level;cellular component organization or biogenesis;cellular component organization or biogenesis at cellular level;cellular macromolecular complex assembly;cellular macromolecular complex subunit organization;cellular macromolecule metabolic proces…	binding;cation binding;identical protein binding;ion binding;metal ion binding;mRNA binding;nucleic acid binding;protein binding;protein dimerization activity;protein homodimerization activity;RNA binding;single-stranded RNA binding;transition metal ion binding;zinc ion binding	Cajal body;cell part;commitment complex;intracellular organelle part;intracellular part;macromolecular complex;nuclear body;nuclear part;nucleoplasm;nucleoplasm part;organelle part;prespliceosome;ribonucleoprotein complex;small nuclear ribonucleoprotein complex;spliceosomal complex;U1 snRNP;U2-type prespliceosome;U2-type spliceosomal complex	Spliceosome	3D-structure;Acetylation;Completeproteome;Metal-binding;Nucleus;Phosphoprotein;Referenceproteome;Ribonucleoprotein;RNA-binding;Zinc;Zinc-finger		+	TcnA_FA_TcnA	4	4	4	28.9	28.9	28.9	17.394	0	39.575	2755900000	12	2.18022	0.0559861	4.48212	0.00946634	-0.141312	-20.5763	P09234	P09234	U1 small nuclear ribonucleoprotein C	SNRPC	888
3.7336	3.63333	3.70088	3.62166	3.6495	3.71698	4.05761	3.99742	3.96822				actin cytoskeleton organization;actin filament-based movement;actin filament-based process;actin-mediated cell contraction;actin-myosin filament sliding;actomyosin structure organization;anatomical structure morphogenesis;biological regulation;cardiac muscle contraction;cardiac muscle tissue morphogenesis;cell projection organization;cellular component movement;cellular component organization;cel…	actin binding;binding;cytoskeletal protein binding;protein binding;structural constituent of cytoskeleton;structural constituent of muscle;structural molecule activity	actin filament bundle;actomyosin;bleb;cell part;cell projection;cell projection membrane;cell projection part;contractile fiber part;cytoplasmic part;cytoskeletal part;cytoskeleton;cytosol;filamentous actin;intracellular non-membrane-bounded organelle;intracellular organelle;intracellular organelle part;intracellular part;leading edge membrane;macromolecular complex;membrane part;muscle thin fila…	Cardiac muscle contraction;Dilated cardiomyopathy;Hypertrophic cardiomyopathy (HCM)	Acetylation;Actin-binding;Alternativesplicing;Cardiomyopathy;Coiledcoil;Completeproteome;Cytoplasm;Cytoskeleton;Directproteinsequencing;Diseasemutation;Isopeptidebond;Muscleprotein;Phosphoprotein;Referenceproteome;Ublconjugation	+	+	TcnA_FA_TcnA	29	20	0	59.2	46.8	0	32.876	0	134.53	9328500000	40	3.65939	0.0148567	3.06044	0.020895	0.34504	8.92851	P09493-3;P09493-9;P09493-8;P09493-7	P09493-3;P09493-9;P09493-8;P09493-7	Tropomyosin alpha-1 chain	TPM1	893
-1.39002	-1.3859	-1.0455	-1.46201	-1.53114	-1.42533	-0.978762	-1.1208	-0.848588				actin cytoskeleton organization;actin filament-based movement;actin filament-based process;actin-mediated cell contraction;actin-myosin filament sliding;actomyosin structure organization;anatomical structure morphogenesis;biological regulation;cardiac muscle contraction;cardiac muscle tissue morphogenesis;cell projection organization;cellular component movement;cellular component organization;cel…	actin binding;binding;cytoskeletal protein binding;protein binding;structural constituent of cytoskeleton;structural constituent of muscle;structural molecule activity	actin filament bundle;actomyosin;bleb;cell part;cell projection;cell projection membrane;cell projection part;contractile fiber part;cytoplasmic part;cytoskeletal part;cytoskeleton;cytosol;filamentous actin;intracellular non-membrane-bounded organelle;intracellular organelle;intracellular organelle part;intracellular part;leading edge membrane;macromolecular complex;membrane part;muscle thin fila…	Cardiac muscle contraction;Dilated cardiomyopathy;Hypertrophic cardiomyopathy (HCM)	Acetylation;Actin-binding;Alternativesplicing;Cardiomyopathy;Coiledcoil;Completeproteome;Cytoplasm;Cytoskeleton;Directproteinsequencing;Diseasemutation;Isopeptidebond;Muscleprotein;Phosphoprotein;Referenceproteome;Ublconjugation		+	TcnA_FA_TcnA	16	1	1	38.4	4.9	4.9	28.385	0	35.054	344290000	2	1.81003	0.0841533	2.35703	0.0363139	0.490109	5.79984	P09493-5	P09493-5	Tropomyosin alpha-1 chain	TPM1	895
3.76969	3.79165	3.93094	3.85001	3.81789	3.86669	3.98521	3.92355	3.96435				cellular component organization;cellular component organization or biogenesis;cellular membrane organization;cellular process;clathrin-mediated endocytosis;endocytosis;establishment of localization;establishment of localization in cell;establishment of protein localization;intracellular protein transport;intracellular transport;membrane invagination;membrane organization;protein transport;recepto…	binding;clathrin binding;clathrin heavy chain binding;peptide binding;protein binding;structural molecule activity	cell part;cell projection membrane;cell projection part;cilium membrane;cilium part;clathrin coat;clathrin coat of coated pit;clathrin coat of trans-Golgi network vesicle;clathrin vesicle coat;cytoplasm;cytoplasmic part;cytoplasmic vesicle part;Golgi apparatus part;intracellular membrane-bounded organelle;intracellular organelle;intracellular organelle part;intracellular part;macromolecular compl…	Bacterial invasion of epithelial cells;Endocrine and other factor-regulated calcium reabsorption;Endocytosis;Huntington's disease;Lysosome	Acetylation;Alternativesplicing;Calcium;Coatedpit;Completeproteome;Cytoplasmicvesicle;Disulfidebond;Membrane;Phosphoprotein;Referenceproteome		+	TcnA_FA_TcnA	7	7	7	29.9	29.9	29.9	23.181	0	18.48	7696200000	13	1.23016	0.174564	2.0909	0.0460438	0.112843	4.88837	P09497-2;P09497	P09497-2;P09497	Clathrin light chain B	CLTB	897
-2.83082	-2.75493	-2.92522	-2.77115	-2.60726	-2.70712	-3.84603	-3.34803	-3.95073				biological regulation;cell surface receptor linked signaling pathway;cellular process;cellular response to chemical stimulus;cellular response to cytokine stimulus;cellular response to dsRNA;cellular response to exogenous dsRNA;cellular response to organic substance;cellular response to stimulus;cellular response to type I interferon;cytokine-mediated signaling pathway;defense response;defense re…	binding;nucleic acid binding;RNA binding	cell part;cytoplasm;cytoplasmic part;cytosol;intracellular part	Hepatitis C	3D-structure;Alternativesplicing;Antiviraldefense;Completeproteome;Cytoplasm;Host-virusinteraction;Immunity;Innateimmunity;Phosphoprotein;Polymorphism;Referenceproteome;Repeat;RNA-binding;TPRrepeat;Ublconjugation	+	+	TcnA_FA_TcnA	3	3	3	11.2	11.2	11.2	51.713	0	21.115	33465000	5	2.82907	0.0307712	2.21933	0.0409704	-1.01975	-5.31278	P09914-2;P09914	P09914-2;P09914	Interferon-induced protein with tetratricopeptide repeats 1	IFIT1	908
2.62163	2.78206	1.93428	2.46622	2.63916	2.31412	1.71931	1.92449	1.75296				cellular metabolic process;cellular process;dephosphorylation;metabolic process;phosphate-containing compound metabolic process;phosphorus metabolic process	alkaline phosphatase activity;binding;catalytic activity;cation binding;enzyme binding;hydrolase activity;hydrolase activity, acting on ester bonds;ion binding;magnesium ion binding;metal ion binding;phosphatase activity;phosphoric ester hydrolase activity;protease binding;protein binding;transition metal ion binding;zinc ion binding	anchored to membrane;cell part;integral to membrane;intrinsic to membrane;membrane;membrane part;plasma membrane	Aminobenzoate degradation;Folate biosynthesis;Two-component system	Cellmembrane;Completeproteome;Directproteinsequencing;Disulfidebond;Glycoprotein;GPI-anchor;Hydrolase;Lipoprotein;Magnesium;Membrane;Metal-binding;Phosphoprotein;Polymorphism;Referenceproteome;Signal;Transmembrane;Zinc		+	TcnA_FA_TcnA	16	10	10	43.2	29.9	29.9	56.811	0	85.632	2190300000	21	1.34635	0.151015	2.39684	0.0351905	-0.674246	-5.94726	P09923	P09923	Intestinal-type alkaline phosphatase	ALPI	909
2.525	2.50187	1.58459	2.2467	2.36453	2.1743	1.50205	1.74989	1.3503				biosynthetic process;cellular biosynthetic process;cellular macromolecule biosynthetic process;cellular macromolecule metabolic process;cellular metabolic process;cellular nitrogen compound metabolic process;cellular process;establishment of localization;establishment of localization in cell;establishment of RNA localization;gene expression;intracellular transport;macromolecule biosynthetic proce…	binding;cation binding;ion binding;metal ion binding;nucleotide binding	Cajal body;catalytic step 2 spliceosome;cell part;intracellular organelle part;intracellular part;macromolecular complex;nuclear body;nuclear part;nuclear speck;nucleoplasm;nucleoplasm part;organelle part;ribonucleoprotein complex;spliceosomal complex	Shigellosis;Spliceosome	3D-structure;Acetylation;Alternativesplicing;Completeproteome;Directproteinsequencing;Metal-binding;mRNAprocessing;mRNAsplicing;Nucleus;Phosphoprotein;Referenceproteome;Repeat;RNA-binding;Spliceosome;Zinc;Zinc-finger		+	TcnA_FA_TcnA	9	9	9	53.3	53.3	53.3	27.872	0	119.79	3386700000	27	1.16943	0.18711	2.31362	0.0380056	-0.727764	-5.64252	P0DN76;Q01081;Q01081-2;Q01081-4;Q8WU68-3;Q8WU68;Q01081-3;Q8WU68-2	P0DN76;Q01081;Q01081-2;Q01081-4	Splicing factor U2AF 35 kDa subunit	U2AF1	921
-1.06111	-0.942295	-0.716187	-0.845051	-0.791641	-0.790171	-0.971369	-0.99823	-0.929116										+	TcnA_FA_TcnA	4	4	4	31.4	31.4	31.4	28.306	0	85.842	203020000	5	0.591783	0.40496	2.36228	0.0363139	-0.157284	-5.8191	P0DPD7;P0DPD8	P0DPD7;P0DPD8			925
-0.826038	-1.79196	-3.54197	-2.81987	-2.56425	-2.86531	-0.0272318	-0.594692	-0.634545				behavior;biological regulation;blood circulation;cell surface receptor linked signaling pathway;cellular process;cellular response to stimulus;circulatory system process;digestion;feeding behavior;G-protein coupled receptor protein signaling pathway;multicellular organismal process;regulation of biological process;regulation of cellular process;response to stimulus;signal transduction;system proc…	binding;G-protein coupled receptor activity;molecular transducer activity;neuropeptide binding;neuropeptide receptor activity;neuropeptide Y receptor activity;neurotransmitter binding;neurotransmitter receptor activity;pancreatic polypeptide receptor activity;peptide binding;peptide receptor activity;peptide receptor activity, G-protein coupled;peptide YY receptor activity;receptor activity;signa…	cell part;integral to membrane;integral to plasma membrane;intrinsic to membrane;intrinsic to plasma membrane;membrane;membrane part;plasma membrane;plasma membrane part	Neuroactive ligand-receptor interaction	3D-structure;Cellmembrane;Completeproteome;Disulfidebond;Glycoprotein;G-proteincoupledreceptor;Lipoprotein;Membrane;Palmitate;Polymorphism;Receptor;Referenceproteome;Transducer;Transmembrane;Transmembranehelix		+	TcnA_FA_TcnA	1	1	1	2.1	2.1	2.1	42.194	0.0035322	1.6865	122150000	2	1.47765	0.128729	3.368	0.0182916	2.33099	10.7238	P0DQD5;P50391	P0DQD5;P50391	Neuropeptide Y receptor type 4	NPY4R	926
2.84938	2.88284	2.68249	2.88954	2.93982	2.84327	2.55849	2.65376	2.62398				actin cytoskeleton organization;actin filament-based process;activation of phospholipase C activity;activation of protein kinase A activity;activation of protein kinase activity;actomyosin structure organization;anatomical structure formation involved in morphogenesis;biological regulation;blood coagulation;cardiac muscle cell proliferation;cell cycle phase;cell cycle process;cell proliferation;c…	adenyl nucleotide binding;adenyl ribonucleotide binding;AMP binding;binding;cAMP binding;cAMP-dependent protein kinase inhibitor activity;cAMP-dependent protein kinase regulator activity;cyclic nucleotide binding;enzyme binding;enzyme inhibitor activity;enzyme regulator activity;kinase binding;kinase inhibitor activity;kinase regulator activity;nucleotide binding;protein binding;protein kinase A …	AMP-activated protein kinase complex;cAMP-dependent protein kinase complex;cell part;cytoplasmic part;cytosol;intracellular part;macromolecular complex;membrane;neuromuscular junction;plasma membrane;protein complex;synapse	Apoptosis;Insulin signaling pathway	Acetylation;Alternativesplicing;cAMP;cAMP-binding;Cellmembrane;Completeproteome;Cushingsyndrome;Directproteinsequencing;Diseasemutation;Disulfidebond;Membrane;Nucleotide-binding;Phosphoprotein;Referenceproteome;Repeat		+	TcnA_FA_TcnA	17	17	13	43.8	43.8	37.5	42.981	0	84.641	2750400000	26	2.03528	0.0671124	2.66812	0.0273343	-0.278798	-7.03874	P10644;P10644-2	P10644;P10644-2	cAMP-dependent protein kinase type I-alpha regulatory subunit;cAMP-dependent protein kinase type I-alpha regulatory subunit, N-terminally processed	PRKAR1A	939
-3.26641	-3.39196	-3.02005	-3.19366	-3.25017	-3.32918	-2.91677	-2.92587	-2.96471				biological regulation;blood coagulation;blood coagulation, extrinsic pathway;coagulation;hemostasis;macromolecule metabolic process;metabolic process;multicellular organismal process;negative regulation of catalytic activity;negative regulation of endopeptidase activity;negative regulation of hydrolase activity;negative regulation of molecular function;negative regulation of peptidase activity;pr…	endopeptidase inhibitor activity;endopeptidase regulator activity;enzyme inhibitor activity;enzyme regulator activity;peptidase inhibitor activity;peptidase regulator activity;serine-type endopeptidase inhibitor activity	anchored to membrane;cell part;cell surface;cytoplasmic part;endoplasmic reticulum;extracellular region;extracellular region part;extracellular space;intracellular membrane-bounded organelle;intracellular organelle;intracellular part;intrinsic to membrane;membrane;membrane part;membrane-bounded organelle;organelle;organelle membrane;organelle part;plasma membrane	Complement and coagulation cascades	3D-structure;Alternativesplicing;Bloodcoagulation;Completeproteome;Directproteinsequencing;Disulfidebond;Endoplasmicreticulum;Glycoprotein;GPI-anchor;Hemostasis;Lipoprotein;Membrane;Microsome;Polymorphism;Proteaseinhibitor;Referenceproteome;Repeat;Secreted;Serineproteaseinhibitor;Signal		+	TcnA_FA_TcnA	1	1	1	7.2	7.2	7.2	28.652	0	3.5046	18646000	1	1.55533	0.114976	2.80902	0.023852	0.321886	7.67146	P10646-2;P10646	P10646-2;P10646	Tissue factor pathway inhibitor	TFPI	940
-3.96062	-3.94623	-3.94071	-4.08746	-4.06251	-3.94664	-3.30809	-3.60851	-3.41942				anatomical structure development;cellular component organization;cellular component organization at cellular level;cellular component organization or biogenesis;cellular component organization or biogenesis at cellular level;cellular metabolic process;cellular process;dephosphorylation;developmental process;lysosome organization;metabolic process;organelle organization;phosphate-containing compou…	acid phosphatase activity;catalytic activity;hydrolase activity;hydrolase activity, acting on ester bonds;phosphatase activity;phosphoric ester hydrolase activity	cell part;cytoplasmic part;extracellular membrane-bounded organelle;extracellular organelle;extracellular region part;extracellular vesicular exosome;integral to membrane;intracellular membrane-bounded organelle;intracellular organelle;intracellular organelle lumen;intracellular organelle part;intracellular part;intrinsic to membrane;lysosomal lumen;lysosomal membrane;lysosome;lytic vacuole;membr…	Riboflavin metabolism	Alternativesplicing;Completeproteome;Directproteinsequencing;Disulfidebond;Glycoprotein;Hydrolase;Lysosome;Membrane;Polymorphism;Referenceproteome;Signal;Transmembrane;Transmembranehelix	+	+	TcnA_FA_TcnA	1	1	1	10.6	10.6	10.6	18.417	0.008836	1.3841	24569000	1	3.182	0.0220447	2.41052	0.0351031	0.586859	5.99864	P11117-2;P11117	P11117-2;P11117	Lysosomal acid phosphatase	ACP2	947
3.12991	3.19183	3.178	3.15614	3.0847	3.1278	2.89811	2.91287	2.98438				acetyl-CoA biosynthetic process;acetyl-CoA biosynthetic process from pyruvate;acetyl-CoA catabolic process;acetyl-CoA metabolic process;alcohol metabolic process;biological regulation;biosynthetic process;carbohydrate metabolic process;carboxylic acid metabolic process;catabolic process;cellular biosynthetic process;cellular carbohydrate metabolic process;cellular catabolic process;cellular keton…	catalytic activity;oxidoreductase activity;oxidoreductase activity, acting on the aldehyde or oxo group of donors;oxidoreductase activity, acting on the aldehyde or oxo group of donors, disulfide as acceptor;pyruvate dehydrogenase (acetyl-transferring) activity;pyruvate dehydrogenase activity	cell part;cytoplasmic part;extracellular membrane-bounded organelle;extracellular organelle;extracellular region part;extracellular vesicular exosome;intracellular membrane-bounded organelle;intracellular organelle;intracellular organelle lumen;intracellular organelle part;intracellular part;macromolecular complex;membrane-bounded organelle;membrane-bounded vesicle;membrane-enclosed lumen;mitocho…	Butanoate metabolism;Citrate cycle (TCA cycle);Glycolysis / Gluconeogenesis;Pyruvate metabolism;Valine, leucine and isoleucine biosynthesis	3D-structure;Acetylation;Alternativesplicing;Carbohydratemetabolism;Completeproteome;Directproteinsequencing;Diseasemutation;Glucosemetabolism;Mitochondrion;Oxidoreductase;Phosphoprotein;Polymorphism;Pyruvate;Referenceproteome;Thiaminepyrophosphate;Transitpeptide;Tricarboxylicacidcycle	+	+	TcnA_FA_TcnA	15	15	15	61.8	61.8	61.8	39.233	0	194.48	6710800000	46	3.17555	0.0220447	2.31768	0.0379649	-0.191096	-5.6571	P11177;P11177-2;P11177-3	P11177;P11177-2;P11177-3	Pyruvate dehydrogenase E1 component subunit beta, mitochondrial	PDHB	952
-0.617227	-0.684012	-0.726835	-0.653336	-0.611595	-0.614825	-0.963803	-0.904487	-1.00218				actin filament-based movement;actin filament-based process;actin-mediated cell contraction;actin-myosin filament sliding;anatomical structure development;anatomical structure homeostasis;biological regulation;biosynthetic process;calcium-mediated signaling;cardiac muscle contraction;cell development;cellular biosynthetic process;cellular component assembly;cellular component assembly at cellular …	actin binding;binding;cation binding;cytoskeletal protein binding;dystroglycan binding;enzyme binding;glycoprotein binding;ion binding;metal ion binding;myosin binding;nitric-oxide synthase binding;protein binding;structural constituent of cytoskeleton;structural constituent of muscle;structural molecule activity;transition metal ion binding;vinculin binding;zinc ion binding	cell junction;cell part;cell projection;cell projection membrane;cell projection part;cell surface;cell-substrate junction;contractile fiber part;costamere;cytoplasmic part;cytoskeleton;cytosol;dystrophin-associated glycoprotein complex;filopodium;filopodium membrane;intracellular membrane-bounded organelle;intracellular non-membrane-bounded organelle;intracellular organelle;intracellular part;ma…	Arrhythmogenic right ventricular cardiomyopathy (ARVC);Dilated cardiomyopathy;Hypertrophic cardiomyopathy (HCM);Viral myocarditis	3D-structure;Actin-binding;Alternativesplicing;Calcium;Cardiomyopathy;Celljunction;Cellmembrane;Completeproteome;Cytoplasm;Cytoskeleton;Diseasemutation;Membrane;Metal-binding;Phosphoprotein;Polymorphism;Postsynapticcellmembrane;Referenceproteome;Repeat;Synapse;Zinc;Zinc-finger	+	+	TcnA_FA_TcnA	7	7	1	19.3	19.3	2.6	70.749	0	103.55	315200000	8	3.67809	0.0148237	3.33406	0.0182916	-0.330238	-10.5102	P11532-5;P11532-6;P11532-15;P11532-14;P11532-9;P11532-16	P11532-5;P11532-6;P11532-15;P11532-14;P11532-9;P11532-16	Dystrophin	DMD	963
-3.6857	-3.59202	-3.60678	-3.53712	-3.49617	-3.58098	-3.79424	-3.78924	-3.79451				anatomical structure morphogenesis;axonogenesis;cell part morphogenesis;cell projection assembly;cell projection morphogenesis;cell projection organization;cellular component assembly;cellular component assembly at cellular level;cellular component morphogenesis;cellular component organization;cellular component organization at cellular level;cellular component organization or biogenesis;cellular…	binding;binding, bridging;cytoskeletal protein binding;dynein binding;enzyme binding;kinase binding;kinesin binding;microtubule binding;protein binding;protein binding, bridging;protein kinase binding;structural constituent of cytoskeleton;structural molecule activity;tubulin binding	axon;axon part;cell part;cell projection;cell projection part;cytoplasm;cytoplasmic part;cytoskeletal part;intermediate filament;intracellular membrane-bounded organelle;intracellular organelle;intracellular organelle part;intracellular part;macromolecular complex;membrane-bounded organelle;mitochondrion;neurofilament;neuron projection;organelle;organelle part;protein complex	Amyotrophic lateral sclerosis (ALS)	Alternativesplicing;Amyotrophiclateralsclerosis;Coiledcoil;Completeproteome;Diseasemutation;Intermediatefilament;Neurodegeneration;Phosphoprotein;Polymorphism;Referenceproteome;Repeat	+	+	TcnA_FA_TcnA	3	2	2	5.4	4.5	4.5	105.64	0	17.446	23146000	3	3.2912	0.0194906	3.31143	0.0182916	-0.254572	-10.3701	P12036-2;P12036	P12036-2;P12036	Neurofilament heavy polypeptide	NEFH	971
3.70075	3.6897	3.82426	3.72451	3.70796	3.69684	3.84139	3.81792	3.80368				amine metabolic process;amino acid activation;biosynthetic process;carboxylic acid metabolic process;cellular amine metabolic process;cellular amino acid metabolic process;cellular biosynthetic process;cellular component organization;cellular component organization at cellular level;cellular component organization or biogenesis;cellular component organization or biogenesis at cellular level;cellu…	adenyl nucleotide binding;adenyl ribonucleotide binding;aminoacyl-tRNA ligase activity;ATP binding;binding;catalytic activity;histidine-tRNA ligase activity;ligase activity;ligase activity, forming aminoacyl-tRNA and related compounds;ligase activity, forming carbon-oxygen bonds;nucleotide binding;purine nucleotide binding;purine ribonucleoside triphosphate binding;purine ribonucleotide binding;r…	cell part;cytoplasm;cytoplasmic part;cytosol;intracellular membrane-bounded organelle;intracellular organelle;intracellular part;membrane-bounded organelle;mitochondrion;organelle	Aminoacyl-tRNA biosynthesis	3D-structure;Acetylation;Alternativesplicing;Aminoacyl-tRNAsynthetase;ATP-binding;Completeproteome;Cytoplasm;Deafness;Diseasemutation;Ligase;Neuropathy;Nucleotide-binding;Phosphoprotein;Polymorphism;Proteinbiosynthesis;Referenceproteome;Retinitispigmentosa;Ushersyndrome		+	TcnA_FA_TcnA	26	26	21	63.3	63.3	53.6	57.41	0	148.35	6348200000	45	1.26091	0.168091	2.91246	0.0225762	0.111226	8.16774	P12081;P12081-4;P12081-2;P12081-3	P12081;P12081-4;P12081-2;P12081-3	Histidine--tRNA ligase, cytoplasmic	HARS	973
4.99534	5.00476	5.01023	5.04877	5.03435	5.08227	4.83065	4.89339	4.80511				anatomical structure development;biosynthetic process;cell activation;cell proliferation;cellular aromatic compound metabolic process;cellular biosynthetic process;cellular component assembly;cellular component organization;cellular component organization or biogenesis;cellular metabolic process;cellular nitrogen compound biosynthetic process;cellular nitrogen compound metabolic process;cellular …	binding;catalytic activity;cation binding;DNA binding;IMP dehydrogenase activity;ion binding;metal ion binding;nucleic acid binding;nucleotide binding;oxidoreductase activity;oxidoreductase activity, acting on CH-OH group of donors;oxidoreductase activity, acting on the CH-OH group of donors, NAD or NADP as acceptor;RNA binding	cell part;cytoplasm;cytoplasmic part;cytosol;extracellular membrane-bounded organelle;extracellular organelle;extracellular region part;extracellular vesicular exosome;intracellular membrane-bounded organelle;intracellular organelle;intracellular organelle part;intracellular part;membrane;membrane-bounded organelle;membrane-bounded vesicle;microbody;microbody membrane;microbody part;nucleus;organ…	Drug metabolism - other enzymes;Purine metabolism	3D-structure;Acetylation;CBSdomain;Completeproteome;Cytoplasm;Directproteinsequencing;DNA-binding;GMPbiosynthesis;Metal-binding;NAD;Nucleus;Oxidoreductase;Phosphoprotein;Polymorphism;Potassium;Purinebiosynthesis;Referenceproteome;Repeat;RNA-binding	+	+	TcnA_FA_TcnA	23	23	21	51.6	51.6	48.2	55.804	0	276.09	23272000000	59	3.48109	0.0166875	2.68501	0.0266743	-0.212082	-7.11206	P12268	P12268	Inosine-5-monophosphate dehydrogenase 2	IMPDH2	977
4.68485	4.64492	4.7605	4.69883	4.69061	4.68716	4.93442	4.96639	4.86089				biological regulation;cell activation;cell activation involved in immune response;cellular component organization;cellular component organization or biogenesis;cellular membrane organization;cellular process;defense response;defense response to bacterium;endocytosis;establishment of localization;establishment of localization in cell;exocytosis;immune effector process;immune system process;leukocy…	binding;calcium ion binding;calcium-dependent phospholipid binding;calcium-dependent protein binding;cation binding;enzyme inhibitor activity;enzyme regulator activity;ion binding;lipase inhibitor activity;lipid binding;metal ion binding;phospholipase A2 inhibitor activity;phospholipase inhibitor activity;phospholipid binding;protein binding	cell part;cytoplasm;cytoplasmic membrane-bounded vesicle;cytoplasmic part;cytoplasmic vesicle;cytoplasmic vesicle membrane;cytoplasmic vesicle part;endocytic vesicle membrane;extracellular membrane-bounded organelle;extracellular organelle;extracellular region part;extracellular vesicular exosome;intracellular membrane-bounded organelle;intracellular organelle;intracellular organelle part;intrace…		3D-structure;Acetylation;Annexin;Calcium;Calcium/phospholipid-binding;Completeproteome;Directproteinsequencing;PhospholipaseA2inhibitor;Polymorphism;Referenceproteome;Repeat	+	+	TcnA_FA_TcnA	22	22	22	66.9	66.9	66.9	36.375	0	220.06	17004000000	62	2.85962	0.0296485	2.7202	0.0266447	0.22837	7.26699	P12429	P12429	Annexin A3	ANXA3	980
2.71791	2.72904	2.29359	2.53515	2.61832	2.59417	2.23777	2.12012	2.08638				beta-amyloid metabolic process;cellular macromolecule metabolic process;cellular metabolic process;cellular process;glycoprotein metabolic process;macromolecule metabolic process;metabolic process;primary metabolic process;protein metabolic process;proteolysis	catalytic activity;endopeptidase activity;exopeptidase activity;hydrolase activity;omega peptidase activity;peptidase activity;peptidase activity, acting on L-amino acid peptides;serine hydrolase activity;serine-type endopeptidase activity;serine-type peptidase activity	cell part;cytoplasm;extracellular membrane-bounded organelle;extracellular organelle;extracellular region part;extracellular vesicular exosome;intracellular organelle part;intracellular part;membrane;membrane-bounded organelle;membrane-bounded vesicle;nuclear membrane;nuclear part;organelle;organelle membrane;organelle part;vesicle		Acetylation;Completeproteome;Cytoplasm;Directproteinsequencing;Hydrolase;Phosphoprotein;Polymorphism;Referenceproteome		+	TcnA_FA_TcnA	13	13	13	26.4	26.4	26.4	81.224	0	50.159	2597400000	23	1.70122	0.0957077	2.94647	0.0223241	-0.434459	-8.33715	P13798	P13798	Acylamino-acid-releasing enzyme	APEH	998
2.55906	2.55532	2.69213	2.59861	2.62873	2.57576	2.72789	2.72083	2.71086				alcohol metabolic process;anatomical structure development;biosynthetic process;carbohydrate biosynthetic process;carbohydrate metabolic process;cellular biosynthetic process;cellular carbohydrate biosynthetic process;cellular carbohydrate metabolic process;cellular glucan metabolic process;cellular macromolecule biosynthetic process;cellular macromolecule metabolic process;cellular metabolic pro…	binding;carbohydrate binding;catalytic activity;enzyme binding;glucose binding;glucosyltransferase activity;glycogen (starch) synthase activity;kinase binding;monosaccharide binding;protein binding;protein kinase binding;sugar binding;transferase activity;transferase activity, transferring glycosyl groups;transferase activity, transferring hexosyl groups;UDP-glucosyltransferase activity;UDP-glyco…	cell part;cytoplasm;cytoplasmic part;cytosol;inclusion body;intracellular part;membrane	Insulin signaling pathway;Starch and sucrose metabolism	Allostericenzyme;Alternativesplicing;Completeproteome;Diabetesmellitus;Diseasemutation;Glycogenbiosynthesis;Glycosyltransferase;Phosphoprotein;Polymorphism;Referenceproteome;Transferase		+	TcnA_FA_TcnA	19	19	19	41.1	41.1	41.1	83.785	0	164.51	3460900000	34	1.44909	0.13219	2.74396	0.0262031	0.118823	7.37328	P13807;P13807-2;P54840	P13807;P13807-2	Glycogen [starch] synthase, muscle	GYS1	1000
2.4376	2.39897	2.35137	2.39601	2.42167	2.39591	2.33663	2.35074	2.31038				biological regulation;biosynthetic process;cellular biosynthetic process;cellular macromolecule biosynthetic process;cellular macromolecule metabolic process;cellular metabolic process;cellular nitrogen compound metabolic process;cellular process;gene expression;macromolecule biosynthetic process;macromolecule metabolic process;metabolic process;mRNA capping;mRNA metabolic process;mRNA processing…	adenyl nucleotide binding;adenyl ribonucleotide binding;ATP binding;binding;catalytic activity;DNA binding;helicase activity;hydrolase activity;hydrolase activity, acting on acid anhydrides;hydrolase activity, acting on acid anhydrides, in phosphorus-containing anhydrides;nucleic acid binding;nucleoside-triphosphatase activity;nucleotide binding;purine nucleotide binding;purine ribonucleoside tri…	cell part;cytoskeleton;intracellular membrane-bounded organelle;intracellular non-membrane-bounded organelle;intracellular organelle;intracellular organelle part;intracellular part;macromolecular complex;membrane-bounded organelle;microtubule cytoskeleton;non-membrane-bounded organelle;nuclear part;nucleoplasm;nucleoplasm part;nucleus;organelle;organelle part;protein complex;transcription factor …	Basal transcription factors	3D-structure;Acetylation;ATP-binding;Completeproteome;Directproteinsequencing;DNA-binding;Helicase;Hydrolase;Nucleotide-binding;Nucleus;Phosphoprotein;Referenceproteome;Transcription;Transcriptionregulation		+	TcnA_FA_TcnA	14	14	14	56.2	56.2	56.2	28.38	0	53.359	1745100000	17	1.36432	0.147526	2.10284	0.0458702	-0.0719464	-4.92668	P13984	P13984	General transcription factor IIF subunit 2	GTF2F2	1002
2.81112	2.77512	2.71384	2.85622	2.83583	2.90115	2.66713	2.62582	2.5359				aromatic compound biosynthetic process;biosynthetic process;cellular aromatic compound metabolic process;cellular biosynthetic process;cellular metabolic process;cellular nitrogen compound biosynthetic process;cellular nitrogen compound metabolic process;cellular process;coenzyme biosynthetic process;coenzyme metabolic process;cofactor biosynthetic process;cofactor metabolic process;folic acid-co…	anion binding;binding;catalytic activity;cation binding;cyclohydrolase activity;hydrolase activity;hydrolase activity, acting on carbon-nitrogen (but not peptide) bonds;hydrolase activity, acting on carbon-nitrogen (but not peptide) bonds, in cyclic amidines;ion binding;magnesium ion binding;metal ion binding;methenyltetrahydrofolate cyclohydrolase activity;methylenetetrahydrofolate dehydrogenase…	cell part;cytoplasmic part;extracellular region part;extracellular space;intracellular membrane-bounded organelle;intracellular organelle;intracellular part;membrane-bounded organelle;mitochondrion;organelle	One carbon pool by folate	3D-structure;Acetylation;Alternativesplicing;Completeproteome;Hydrolase;Magnesium;Mitochondrion;Multifunctionalenzyme;NAD;One-carbonmetabolism;Oxidoreductase;Referenceproteome;Transitpeptide	+	+	TcnA_FA_TcnA	11	11	11	36.6	36.6	36.6	37.895	0	44.809	3045000000	16	2.56582	0.0399716	2.38064	0.0358223	-0.254785	-5.88688	P13995;P13995-2;Q9H903-3;Q9H903-1;Q9H903-5;Q9H903	P13995;P13995-2	Bifunctional methylenetetrahydrofolate dehydrogenase/cyclohydrolase, mitochondrial;NAD-dependent methylenetetrahydrofolate dehydrogenase;Methenyltetrahydrofolate cyclohydrolase	MTHFD2	1004
3.87212	4.01587	1.98891	4.36125	3.6506	3.97711	2.62583	2.77396	2.48745				aging;biological regulation;biosynthetic process;carboxylic acid biosynthetic process;carboxylic acid metabolic process;cell aging;cell proliferation;cell surface receptor linked signaling pathway;cellular biosynthetic process;cellular component assembly;cellular component organization;cellular component organization or biogenesis;cellular ketone metabolic process;cellular lipid metabolic process…	binding;catalytic activity;chemoattractant activity;cytokine activity;cytokine receptor binding;dopachrome isomerase activity;intramolecular oxidoreductase activity;intramolecular oxidoreductase activity, interconverting keto- and enol-groups;intramolecular oxidoreductase activity, transposing C=C bonds;isomerase activity;phenylpyruvate tautomerase activity;protein binding;receptor binding	cell part;cell surface;cytoplasm;extracellular membrane-bounded organelle;extracellular organelle;extracellular region;extracellular region part;extracellular space;extracellular vesicular exosome;intracellular organelle part;intracellular part;membrane-bounded organelle;membrane-bounded vesicle;nuclear part;nucleoplasm;organelle;organelle part;vesicle	Phenylalanine metabolism;Tyrosine metabolism	3D-structure;Acetylation;Completeproteome;Cytokine;Cytoplasm;Directproteinsequencing;Immunity;Inflammatoryresponse;Innateimmunity;Isomerase;Referenceproteome;Secreted		+	TcnA_FA_TcnA	5	5	5	42.6	42.6	42.6	12.476	0	22.652	22867000000	26	0.892124	0.265367	2.45682	0.0334358	-1.36724	-6.17525	P14174	P14174	Macrophage migration inhibitory factor	MIF	1005
3.23601	3.24109	2.65136	3.11631	3.19341	3.13683	2.8043	2.85051	2.74446				biological regulation;biosynthetic process;cellular biosynthetic process;cellular component assembly;cellular component assembly at cellular level;cellular component organization;cellular component organization at cellular level;cellular component organization or biogenesis;cellular component organization or biogenesis at cellular level;cellular macromolecular complex assembly;cellular macromolec…	binding;histone pre-mRNA DCP binding;nucleic acid binding;RNA binding	catalytic step 2 spliceosome;cell part;cytoplasm;cytoplasmic part;cytosol;extracellular membrane-bounded organelle;extracellular organelle;extracellular region part;extracellular vesicular exosome;histone pre-mRNA 3'end processing complex;intracellular organelle part;intracellular part;macromolecular complex;membrane-bounded organelle;membrane-bounded vesicle;methylosome;methyltransferase complex…	Spliceosome;Systemic lupus erythematosus	3D-structure;Alternativesplicing;Completeproteome;Cytoplasm;Directproteinsequencing;Methylation;mRNAprocessing;mRNAsplicing;Nucleus;Polymorphism;Referenceproteome;Repeat;Ribonucleoprotein;RNA-binding;Spliceosome		+	TcnA_FA_TcnA	8	8	8	29	29	29	23.656	0	33.989	7507700000	21	0.769507	0.313755	3.09092	0.02073	-0.349096	-9.09309	P14678-2;P14678;P14678-3;P63162;P63162-2	P14678-2;P14678;P14678-3;P63162;P63162-2	Small nuclear ribonucleoprotein-associated proteins B and B;Small nuclear ribonucleoprotein-associated protein N	SNRPB;SNRPN	1017
2.07365	2.0991	1.93908	1.96237	1.95477	1.94397	1.78567	1.80496	1.75396				anatomical structure development;biosynthetic process;cellular biosynthetic process;cellular macromolecule metabolic process;cellular metabolic process;cellular nitrogen compound metabolic process;cellular process;developmental process;electron transport chain;gene expression;generation of precursor metabolites and energy;macromolecule metabolic process;metabolic process;nitrogen compound metabol…	catalytic activity;cation transmembrane transporter activity;cytochrome-c oxidase activity;heme-copper terminal oxidase activity;hydrogen ion transmembrane transporter activity;inorganic cation transmembrane transporter activity;ion transmembrane transporter activity;monovalent inorganic cation transmembrane transporter activity;oxidoreductase activity;oxidoreductase activity, acting on a heme gr…	cell part;cytoplasmic part;intracellular membrane-bounded organelle;intracellular organelle;intracellular organelle part;intracellular part;membrane;membrane-bounded organelle;membrane-enclosed lumen;mitochondrial inner membrane;mitochondrial intermembrane space;mitochondrial membrane;mitochondrial part;mitochondrion;organelle;organelle envelope lumen;organelle inner membrane;organelle membrane;o…	Alzheimer's disease;Cardiac muscle contraction;Huntington's disease;Oxidative phosphorylation;Parkinson's disease	Acetylation;Completeproteome;Diseasemutation;Disulfidebond;Mitochondrion;Referenceproteome	+	+	TcnA_FA_TcnA	9	9	9	83.7	83.7	83.7	10.192	0	133.58	14663000000	19	2.58386	0.0396308	3.39545	0.0182916	-0.17217	-10.8994	P14854	P14854	Cytochrome c oxidase subunit 6B1	COX6B1	1019
4.91776	4.9294	4.95324	4.97506	4.92064	4.93198	4.80778	4.82688	4.79494				cellular macromolecule metabolic process;cellular metabolic process;cellular nitrogen compound metabolic process;cellular process;gene expression;macromolecule metabolic process;metabolic process;mRNA metabolic process;mRNA processing;nitrogen compound metabolic process;nuclear mRNA splicing, via spliceosome;nucleic acid metabolic process;nucleobase-containing compound metabolic process;primary m…	binding;DNA binding;nucleic acid binding;nucleotide binding;regulatory region DNA binding;regulatory region nucleic acid binding;RNA binding;transcription regulatory region DNA binding	cell part;cytoplasm;extracellular membrane-bounded organelle;extracellular organelle;extracellular region part;extracellular vesicular exosome;intracellular membrane-bounded organelle;intracellular organelle;intracellular organelle part;intracellular part;macromolecular complex;membrane;membrane-bounded organelle;membrane-bounded vesicle;nuclear part;nucleoplasm;nucleus;organelle;organelle part;r…		3D-structure;Acetylation;Alternativesplicing;Completeproteome;Cytoplasm;Directproteinsequencing;Nucleus;Phosphoprotein;Referenceproteome;Repeat;Ribonucleoprotein;RNA-binding	+	+	TcnA_FA_TcnA	26	26	25	69.9	69.9	68.8	64.132	0	323.31	45861000000	136	3.31055	0.0194161	2.65562	0.0278152	-0.132696	-6.98491	P14866;P14866-2	P14866;P14866-2	Heterogeneous nuclear ribonucleoprotein L	HNRNPL	1021
2.78637	2.86652	2.43762	2.61781	2.68989	2.65465	2.39807	2.33389	2.34557				aerobic respiration;cellular metabolic process;cellular process;cellular respiration;electron transport chain;energy derivation by oxidation of organic compounds;generation of precursor metabolites and energy;metabolic process;mitochondrial electron transport, ubiquinol to cytochrome c;oxidation-reduction process;oxidative phosphorylation;phosphate-containing compound metabolic process;phosphorus…		cell part;cytoplasmic part;intracellular organelle part;intracellular part;macromolecular complex;membrane;membrane part;mitochondrial inner membrane;mitochondrial membrane;mitochondrial membrane part;mitochondrial part;mitochondrial respiratory chain;mitochondrial respiratory chain complex III;organelle inner membrane;organelle membrane;organelle part;protein complex;respiratory chain;respirator…	Alzheimer's disease;Cardiac muscle contraction;Huntington's disease;Oxidative phosphorylation;Parkinson's disease	Acetylation;Alternativesplicing;Completeproteome;Electrontransport;Membrane;Mitochondrion;Mitochondrioninnermembrane;Polymorphism;Referenceproteome;Respiratorychain;Transport		+	TcnA_FA_TcnA	9	9	9	64	64	64	13.53	0	41.074	2160200000	16	1.36998	0.1468	3.29731	0.0182916	-0.294945	-10.2835	P14927;P14927-2	P14927;P14927-2	Cytochrome b-c1 complex subunit 7	UQCRB	1025
4.91322	4.86476	4.91309	4.91291	4.91931	4.91415	5.0132	5.0105	5.00489				catabolic process;cell cycle process;cellular catabolic process;cellular component disassembly;cellular component disassembly at cellular level;cellular component organization;cellular component organization at cellular level;cellular component organization or biogenesis;cellular component organization or biogenesis at cellular level;cellular macromolecular complex disassembly;cellular macromolec…	binding;catalytic activity;GTP binding;GTPase activity;guanyl nucleotide binding;guanyl ribonucleotide binding;hydrolase activity;hydrolase activity, acting on acid anhydrides;hydrolase activity, acting on acid anhydrides, in phosphorus-containing anhydrides;nucleic acid binding;nucleoside-triphosphatase activity;nucleotide binding;purine nucleotide binding;purine ribonucleoside triphosphate bind…	cell part;intracellular	mRNA surveillance pathway	3D-structure;Alternativesplicing;Completeproteome;GTP-binding;Nonsense-mediatedmRNAdecay;Nucleotide-binding;Proteinbiosynthesis;Referenceproteome	+	+	TcnA_FA_TcnA	28	28	3	58.1	58.1	5.2	68.699	0	290.31	21561000000	77	3.48258	0.0166875	5.13331	0.00946594	0.094073	29.9959	P15170-3;P15170-2;Q8IYD1	P15170-3;P15170-2	Eukaryotic peptide chain release factor GTP-binding subunit ERF3A	GSPT1	1029
-0.186081	-0.157835	-0.478727	-0.411692	-0.36701	-0.361577	0.147529	-0.135322	0.111732				acute inflammatory response;alcohol metabolic process;amine metabolic process;aminoglycan biosynthetic process;aminoglycan metabolic process;anatomical structure development;anatomical structure formation involved in morphogenesis;anatomical structure morphogenesis;angiogenesis;angiogenesis involved in wound healing;binding of sperm to zona pellucida;biological adhesion;biological regulation;bios…	alpha-tubulin binding;beta-N-acetylglucosaminylglycopeptide beta-1,4-galactosyltransferase activity;beta-tubulin binding;binding;catalytic activity;cation binding;cytoskeletal protein binding;galactosyltransferase activity;identical protein binding;ion binding;lactose synthase activity;manganese ion binding;metal ion binding;N-acetyllactosamine synthase activity;protein binding;protein dimerizati…	anchoring junction;basolateral plasma membrane;brush border membrane;cell junction;cell part;cell projection;cell projection membrane;cell projection part;cell-cell junction;cytoplasmic part;desmosome;external encapsulating structure;external side of plasma membrane;extracellular membrane-bounded organelle;extracellular organelle;extracellular region part;extracellular space;extracellular vesicul…	Galactose metabolism;Glycosaminoglycan biosynthesis - keratan sulfate;Glycosphingolipid biosynthesis - lacto and neolacto series;N-Glycan biosynthesis;Other types of O-glycan biosynthesis;Various types of N-glycan biosynthesis	3D-structure;Alternativeinitiation;Cellmembrane;Cellprojection;Completeproteome;Congenitaldisorderofglycosylation;Directproteinsequencing;Disulfidebond;Glycoprotein;Glycosyltransferase;Golgiapparatus;Manganese;Membrane;Metal-binding;Polymorphism;Referenceproteome;Secreted;Signal-anchor;Transferase;Transmembrane;Transmembranehelix		+	TcnA_FA_TcnA	7	7	7	26.5	26.5	26.5	42.537	0	22.164	411710000	8	1.65891	0.101041	2.01994	0.0489692	0.421406	4.66537	P15291-2;P15291	P15291-2;P15291	Beta-1,4-galactosyltransferase 1;Lactose synthase A protein;N-acetyllactosamine synthase;Beta-N-acetylglucosaminylglycopeptide beta-1,4-galactosyltransferase;Beta-N-acetylglucosaminyl-glycolipid beta-1,4-galactosyltransferase;Processed beta-1,4-galactosyltransferase 1	B4GALT1	1030
5.33128	5.31758	5.24049	5.24669	5.26872	5.27373	5.95724	5.92073	5.8335				actin cytoskeleton organization;actin cytoskeleton reorganization;actin filament bundle assembly;actin filament organization;actin filament-based process;anatomical structure development;axon guidance;biological adhesion;biological regulation;cell adhesion;cell development;cell projection assembly;cell projection organization;cell-cell adhesion;cellular component assembly;cellular component assem…	actin binding;actin filament binding;binding;cell adhesion molecule binding;cytoskeletal protein binding;protein binding	actin cytoskeleton;actin filament;adherens junction;anchoring junction;apical part of cell;apical plasma membrane;basolateral plasma membrane;brush border;cell body;cell cortex part;cell junction;cell part;cell periphery;cell pole;cell projection;cell projection membrane;cell projection part;cell tip;cell-substrate adherens junction;cell-substrate junction;cortical cytoskeleton;cytoplasm;cytoplas…	Gastric acid secretion;Leukocyte transendothelial migration;Pathogenic Escherichia coli infection;Regulation of actin cytoskeleton	3D-structure;Acetylation;Cellmembrane;Cellprojection;Cellshape;Completeproteome;Cytoplasm;Cytoskeleton;Directproteinsequencing;Membrane;Phosphoprotein;Polymorphism;Referenceproteome;S-nitrosylation	+	+	TcnA_FA_TcnA	43	30	28	63.5	48.3	45.9	69.412	0	256.52	40087000000	131	5.32884	0.00246375	4.1563	0.0110898	0.640774	17.0268	P15311	P15311	Ezrin	EZR	1031
-0.602783	-0.570398	-0.501846	-0.692227	-0.618906	-0.67846	-0.485608	-0.463918	-0.51537				biological regulation;biosynthetic process;cell death;cellular biosynthetic process;cellular macromolecule biosynthetic process;cellular macromolecule metabolic process;cellular metabolic process;cellular nitrogen compound metabolic process;cellular process;cellular response to chemical stimulus;cellular response to endogenous stimulus;cellular response to hormone stimulus;cellular response to or…	binding;DNA binding;double-stranded DNA binding;nucleic acid binding;nucleic acid binding transcription factor activity;regulatory region DNA binding;regulatory region nucleic acid binding;RNA polymerase II regulatory region DNA binding;RNA polymerase II regulatory region sequence-specific DNA binding;sequence-specific DNA binding;sequence-specific DNA binding transcription factor activity;struct…	cell part;intracellular membrane-bounded organelle;intracellular organelle;intracellular organelle part;intracellular part;membrane-bounded organelle;nuclear part;nucleoplasm;nucleus;organelle;organelle part	Osteoclast differentiation	Acetylation;Alternativesplicing;Completeproteome;DNA-binding;Nucleus;Phosphoprotein;Referenceproteome;Transcription;Transcriptionregulation	+	+	TcnA_FA_TcnA	5	5	5	23	23	23	31.095	0	20.455	297680000	6	2.29045	0.0493905	2.53396	0.0313445	0.174899	6.4793	P15408-3;P15408;P15408-2	P15408-3;P15408;P15408-2	Fos-related antigen 2	FOSL2	1034
1.41611	1.38758	1.37564	1.27014	1.32973	1.35426	1.48063	1.44564	1.43612				amine metabolic process;aminoglycan catabolic process;aminoglycan metabolic process;carbohydrate catabolic process;carbohydrate metabolic process;catabolic process;cellular catabolic process;cellular metabolic process;cellular process;glycosaminoglycan catabolic process;glycosaminoglycan metabolic process;keratan sulfate catabolic process;keratan sulfate metabolic process;macromolecule catabolic …	binding;catalytic activity;cation binding;hydrolase activity;hydrolase activity, acting on ester bonds;ion binding;metal ion binding;N-acetylglucosamine-6-sulfatase activity;sulfuric ester hydrolase activity	cell part;cytoplasmic part;extracellular membrane-bounded organelle;extracellular organelle;extracellular region part;extracellular vesicular exosome;intracellular organelle lumen;intracellular organelle part;intracellular part;lysosomal lumen;membrane-bounded organelle;membrane-bounded vesicle;membrane-enclosed lumen;organelle;organelle lumen;organelle part;vacuolar lumen;vacuolar part;vesicle	Glycosaminoglycan degradation;Lysosome	Alternativesplicing;Calcium;Completeproteome;Directproteinsequencing;Diseasemutation;Glycoprotein;Hydrolase;Lysosome;Metal-binding;Mucopolysaccharidosis;Polymorphism;Referenceproteome;Signal	+	+	TcnA_FA_TcnA	8	8	8	20.5	20.5	20.5	59.988	0	28.84	1199400000	11	2.30942	0.0480961	2.06019	0.0476621	0.136089	4.79089	P15586-2;P15586	P15586-2;P15586	N-acetylglucosamine-6-sulfatase	GNS	1039
5.01333	4.99505	4.97846	5.0017	4.99013	4.97959	5.17368	5.16894	5.1633				adherens junction organization;anatomical structure development;anatomical structure morphogenesis;apoptosis;cardiac muscle tissue morphogenesis;cell death;cell differentiation;cell junction organization;cell-cell junction organization;cellular component disassembly;cellular component disassembly at cellular level;cellular component disassembly involved in apoptosis;cellular component organizatio…	binding;binding, bridging;enzyme binding;kinase binding;protein binding;protein binding, bridging;protein kinase binding;protein kinase C binding;scaffold protein binding;structural constituent of cytoskeleton;structural molecule activity	adherens junction;anchoring junction;basolateral plasma membrane;cell junction;cell part;cell-cell adherens junction;cell-cell contact zone;cell-cell junction;cornified envelope;cytoplasmic part;cytoskeletal part;cytoskeleton;desmosome;extracellular membrane-bounded organelle;extracellular organelle;extracellular region part;extracellular vesicular exosome;fascia adherens;intercalated disc;interm…	Arrhythmogenic right ventricular cardiomyopathy (ARVC)	3D-structure;Alternativesplicing;Cardiomyopathy;Celljunction;Coiledcoil;Completeproteome;Cytoplasm;Cytoskeleton;Diseasemutation;Epidermolysisbullosa;Lipoprotein;Palmoplantarkeratoderma;Phosphoprotein;Polymorphism;Referenceproteome;Repeat	+	+	TcnA_FA_TcnA	88	88	88	36.7	36.7	36.7	331.77	0	323.31	13902000000	144	5.51682	0.00203057	4.83561	0.00946634	0.178164	25.2528	P15924;P15924-3;P15924-2	P15924;P15924-3;P15924-2	Desmoplakin	DSP	1042
3.86074	3.89927	3.84239	3.95637	3.97255	3.90951	3.74478	3.82591	3.71186				arachidonic acid metabolic process;carboxylic acid metabolic process;cell differentiation;cellular developmental process;cellular ketone metabolic process;cellular lipid metabolic process;cellular metabolic process;cellular process;cofactor metabolic process;cyclooxygenase pathway;developmental process;drug metabolic process;epithelial cell differentiation;fat-soluble vitamin metabolic process;fa…	15-hydroxyprostaglandin dehydrogenase (NADP+) activity;carbonyl reductase (NADPH) activity;catalytic activity;oxidoreductase activity;oxidoreductase activity, acting on CH-OH group of donors;oxidoreductase activity, acting on NADH or NADPH;oxidoreductase activity, acting on NADH or NADPH, quinone or similar compound as acceptor;oxidoreductase activity, acting on the CH-OH group of donors, NAD or …	cell part;cytoplasmic part;cytosol;extracellular membrane-bounded organelle;extracellular organelle;extracellular region part;extracellular vesicular exosome;intracellular part;membrane-bounded organelle;membrane-bounded vesicle;organelle;vesicle	Arachidonic acid metabolism	3D-structure;Acetylation;Alternativesplicing;Completeproteome;Cytoplasm;Directproteinsequencing;NADP;Oxidoreductase;Polymorphism;Referenceproteome	+	+	TcnA_FA_TcnA	17	17	15	74.7	74.7	64.3	30.375	0	215.21	14477000000	55	2.29926	0.0488222	2.05509	0.0479154	-0.185292	-4.77485	P16152;P16152-2	P16152	Carbonyl reductase [NADPH] 1	CBR1	1049
0.556406	0.570209	0.409378	0.493736	0.542578	0.492788	0.196151	0.344456	0.212358				alcohol catabolic process;alcohol metabolic process;amine metabolic process;aminoglycan catabolic process;aminoglycan metabolic process;biosynthetic process;carbohydrate biosynthetic process;carbohydrate catabolic process;carbohydrate metabolic process;catabolic process;cellular carbohydrate catabolic process;cellular carbohydrate metabolic process;cellular catabolic process;cellular lipid metabo…	beta-galactosidase activity;binding;carbohydrate binding;catalytic activity;galactosidase activity;galactoside binding;hydrolase activity;hydrolase activity, acting on glycosyl bonds;hydrolase activity, hydrolyzing O-glycosyl compounds;monosaccharide binding;sugar binding	cell part;cytoplasm;cytoplasmic part;extracellular membrane-bounded organelle;extracellular organelle;extracellular region part;extracellular vesicular exosome;Golgi apparatus;intracellular membrane-bounded organelle;intracellular organelle;intracellular organelle lumen;intracellular organelle part;intracellular part;lysosomal lumen;membrane-bounded organelle;membrane-bounded vesicle;membrane-enc…	Galactose metabolism;Glycosaminoglycan degradation;Glycosphingolipid biosynthesis - ganglio series;Lysosome;Other glycan degradation;Sphingolipid metabolism	3D-structure;Alternativesplicing;Completeproteome;Cytoplasm;Directproteinsequencing;Diseasemutation;Gangliosidosis;Glycoprotein;Glycosidase;Hydrolase;Lysosome;Mucopolysaccharidosis;Polymorphism;Referenceproteome;Signal;Zymogen		+	TcnA_FA_TcnA	6	6	6	10.8	10.8	10.8	76.074	0	17.073	503860000	8	2.19535	0.0554454	2.18571	0.0423306	-0.258712	-5.19899	P16278;P16278-3;P16278-2	P16278;P16278-3;P16278-2	Beta-galactosidase	GLB1	1051
5.12594	5.13658	5.20515	5.18821	5.18872	5.14632	5.35809	5.39733	5.28941				anatomical structure development;anatomical structure morphogenesis;axonogenesis;biological regulation;brain development;cell cycle process;cell part morphogenesis;cell projection morphogenesis;cell projection organization;cellular component disassembly;cellular component disassembly at cellular level;cellular component morphogenesis;cellular component organization;cellular component organization…	binding;cytoskeletal protein binding;molecular transducer activity;protein binding;signal transducer activity;tubulin binding	cell part;cell projection;cytoplasm;cytoplasmic part;cytoskeletal part;cytosol;extracellular membrane-bounded organelle;extracellular organelle;extracellular region part;extracellular vesicular exosome;intracellular;intracellular organelle part;intracellular part;macromolecular complex;membrane;membrane-bounded organelle;membrane-bounded vesicle;microtubule;neuron projection;organelle;organelle p…	MAPK signaling pathway	Acetylation;Alternativesplicing;Coiledcoil;Completeproteome;Cytoplasm;Cytoskeleton;Developmentalprotein;Differentiation;Directproteinsequencing;Microtubule;Neurogenesis;Phosphoprotein;Referenceproteome	+	+	TcnA_FA_TcnA	12	12	9	57	57	45.6	17.302	0	31.776	25389000000	57	2.57723	0.0397112	2.13634	0.044234	0.17386	5.0354	P16949;P16949-2;Q9H169-3;Q9H169;Q9H169-4;Q9H169-2;REV__P36956-3;REV__P36956-2;REV__P36956;REV__P36956-4;Q9NZ72-2;Q9NZ72	P16949;P16949-2	Stathmin	STMN1	1061
3.49579	3.44774	3.01641	3.43552	3.43882	3.47843	3.02476	3.08786	2.82101				2-oxoglutarate metabolic process;alcohol biosynthetic process;alcohol metabolic process;alditol biosynthetic process;alditol metabolic process;amine biosynthetic process;amine catabolic process;amine metabolic process;amino acid salvage;aspartate biosynthetic process;aspartate catabolic process;aspartate family amino acid biosynthetic process;aspartate family amino acid catabolic process;aspartat…	binding;carbon-carbon lyase activity;carboxylic acid binding;carboxy-lyase activity;catalytic activity;cofactor binding;L-aspartate:2-oxoglutarate aminotransferase activity;L-cysteine:2-oxoglutarate aminotransferase activity;L-phenylalanine aminotransferase activity;L-phenylalanine:2-oxoglutarate aminotransferase activity;lyase activity;phosphatidylserine decarboxylase activity;pyridoxal phosphat…	axon part;axon terminus;cell part;cell projection part;cytoplasm;cytoplasmic part;cytosol;extracellular membrane-bounded organelle;extracellular organelle;extracellular region part;extracellular vesicular exosome;intracellular membrane-bounded organelle;intracellular organelle;intracellular part;lysosome;lytic vacuole;membrane-bounded organelle;membrane-bounded vesicle;neuron projection terminus;…	Alanine, aspartate and glutamate metabolism;Arginine and proline metabolism;Cysteine and methionine metabolism;Phenylalanine metabolism;Phenylalanine, tyrosine and tryptophan biosynthesis;Tyrosine metabolism	3D-structure;Alternativesplicing;Amino-acidbiosynthesis;Aminotransferase;Completeproteome;Cytoplasm;Directproteinsequencing;Polymorphism;Pyridoxalphosphate;Referenceproteome;Transferase		+	TcnA_FA_TcnA	21	21	21	63.7	63.7	63.7	46.247	0	104.48	6054000000	36	1.42916	0.134694	2.35449	0.0363139	-0.473051	-5.79053	P17174;P17174-2	P17174;P17174-2	Aspartate aminotransferase, cytoplasmic	GOT1	1070
-3.87871	-3.69895	-3.7631	-4.01311	-3.78495	-3.82876	-4.32747	-4.48532	-4.40447				anatomical structure development;anatomical structure morphogenesis;axon guidance;biological adhesion;biological regulation;blood coagulation;cell adhesion;cell adhesion mediated by integrin;cell differentiation;cell migration;cell motility;cell proliferation;cell surface receptor linked signaling pathway;cell-matrix adhesion;cell-substrate adhesion;cellular component movement;cellular component …	binding;cation binding;collagen binding;ion binding;metal ion binding;protein binding;receptor activity;viral receptor activity	adherens junction;alpha2-beta1 integrin complex;anchoring junction;axon part;axon terminus;basal part of cell;cell junction;cell outer membrane;cell part;cell projection part;cell surface;cell-substrate adherens junction;cell-substrate junction;cytoplasmic part;external encapsulating structure part;external side of plasma membrane;focal adhesion;integrin complex;intracellular membrane-bounded org…	Arrhythmogenic right ventricular cardiomyopathy (ARVC);Dilated cardiomyopathy;ECM-receptor interaction;Focal adhesion;Hematopoietic cell lineage;Hypertrophic cardiomyopathy (HCM);Pathways in cancer;Phagosome;Regulation of actin cytoskeleton;Small cell lung cancer	3D-structure;Calcium;Celladhesion;Completeproteome;Directproteinsequencing;Disulfidebond;Glycoprotein;Hostcellreceptorforvirusentry;Host-virusinteraction;Integrin;Magnesium;Membrane;Metal-binding;Polymorphism;Receptor;Referenceproteome;Repeat;Signal;Transmembrane;Transmembranehelix	+	+	TcnA_FA_TcnA	3	3	3	4.3	4.3	4.3	129.29	0	34.012	69634000	3	3.30854	0.0194161	2.50231	0.0321243	-0.530147	-6.35306	P17301	P17301	Integrin alpha-2	ITGA2	1073
-2.33688	-2.27178	-2.29958	-2.34932	-2.35258	-2.36961	-2.04293	-2.11757	-1.94379				activation of immune response;activation of innate immune response;aging;anatomical structure development;anatomical structure formation involved in morphogenesis;anatomical structure morphogenesis;angiogenesis;apoptotic mitochondrial changes;axon regeneration;axonogenesis;behavior;biological regulation;cell activation;cell communication;cell development;cell differentiation;cell part morphogenes…	activating transcription factor binding;binding;cAMP response element binding;core promoter proximal region DNA binding;core promoter proximal region sequence-specific DNA binding;DNA binding;double-stranded DNA binding;enhancer binding;enhancer sequence-specific DNA binding;enzyme activator activity;enzyme binding;enzyme regulator activity;GTPase activator activity;GTPase regulator activity;nucl…	cell part;chromatin;chromosomal part;chromosome;cytoplasmic part;cytosol;euchromatin;intracellular membrane-bounded organelle;intracellular non-membrane-bounded organelle;intracellular organelle;intracellular organelle part;intracellular part;macromolecular complex;membrane-bounded organelle;non-membrane-bounded organelle;nuclear chromatin;nuclear chromosome;nuclear chromosome part;nuclear euchro…	B cell receptor signaling pathway;Chagas disease (American trypanosomiasis);Colorectal cancer;Epithelial cell signaling in Helicobacter pylori infection;ErbB signaling pathway;Focal adhesion;GnRH signaling pathway;Leishmaniasis;MAPK signaling pathway;Neurotrophin signaling pathway;Osteoclast differentiation;Pathways in cancer;Renal cell carcinoma;Rheumatoid arthritis;T cell receptor signaling pat…	3D-structure;Acetylation;Activator;Completeproteome;Directproteinsequencing;DNA-binding;Nucleus;Phosphoprotein;Polymorphism;Proto-oncogene;Referenceproteome;Transcription;Transcriptionregulation;Ublconjugation	+	+	TcnA_FA_TcnA	3	3	2	8.6	8.6	6.6	35.173	0	13.729	126070000	5	3.14433	0.0227995	2.50309	0.0321243	0.322409	6.35615	P17535;P05412	P17535;P05412	Transcription factor jun-D;Transcription factor AP-1	JUND;JUN	1075
5.78006	5.79874	5.70333	5.88382	5.78358	5.82643	5.64031	5.61353	5.68619				biological regulation;biosynthetic process;cell growth;cellular biosynthetic process;cellular macromolecule biosynthetic process;cellular macromolecule metabolic process;cellular metabolic process;cellular nitrogen compound metabolic process;cellular process;cellular response to stimulus;chordate embryonic development;circadian rhythm;developmental process;embryo development;embryo development en…	adenyl nucleotide binding;adenyl ribonucleotide binding;androgen receptor binding;ATP binding;ATPase activity;ATPase activity, coupled;ATP-dependent helicase activity;ATP-dependent RNA helicase activity;binding;catalytic activity;estrogen receptor binding;helicase activity;hormone receptor binding;hydrolase activity;hydrolase activity, acting on acid anhydrides;hydrolase activity, acting on acid …	catalytic step 2 spliceosome;cell part;cytoplasm;extracellular membrane-bounded organelle;extracellular organelle;extracellular region part;extracellular vesicular exosome;intracellular membrane-bounded organelle;intracellular non-membrane-bounded organelle;intracellular organelle;intracellular organelle part;intracellular part;macromolecular complex;membrane;membrane-bounded organelle;membrane-b…	Spliceosome	3D-structure;Acetylation;Alternativesplicing;ATP-binding;Biologicalrhythms;Completeproteome;Helicase;Hydrolase;Isopeptidebond;mRNAprocessing;mRNAsplicing;Nucleotide-binding;Nucleus;Phosphoprotein;Polymorphism;Referenceproteome;RNA-binding;Spliceosome;Transcription;Transcriptionregulation;Ublconjugation		+	TcnA_FA_TcnA	43	43	33	73.6	73.6	61.7	69.147	0	297.45	42051000000	111	2.1084	0.0613406	2.16597	0.0430181	-0.1846	-5.13309	P17844;P17844-2	P17844;P17844-2	Probable ATP-dependent RNA helicase DDX5	DDX5	1083
4.05477	4.00201	3.82433	3.98619	4.0184	4.028	3.82283	3.90178	3.77902				activation of immune response;activation of innate immune response;anaphase-promoting complex-dependent proteasomal ubiquitin-dependent protein catabolic process;anatomical structure development;antigen processing and presentation;antigen processing and presentation of exogenous antigen;antigen processing and presentation of exogenous peptide antigen;antigen processing and presentation of exogeno…	adenyl nucleotide binding;adenyl ribonucleotide binding;ATP binding;ATPase activity;binding;catalytic activity;hydrolase activity;hydrolase activity, acting on acid anhydrides;hydrolase activity, acting on acid anhydrides, in phosphorus-containing anhydrides;nucleoside-triphosphatase activity;nucleotide binding;protein binding;protein binding transcription factor activity;purine nucleotide bindin…	cell part;cytoplasmic mRNA processing body;cytoplasmic part;cytosol;cytosolic part;cytosolic proteasome complex;intracellular membrane-bounded organelle;intracellular non-membrane-bounded organelle;intracellular organelle;intracellular organelle part;intracellular part;macromolecular complex;membrane;membrane-bounded organelle;non-membrane-bounded organelle;nuclear part;nuclear proteasome complex…	Proteasome	Acetylation;ATP-binding;Completeproteome;Cytoplasm;Directproteinsequencing;Host-virusinteraction;Nucleotide-binding;Nucleus;Phosphoprotein;Proteasome;Referenceproteome;Ublconjugation		+	TcnA_FA_TcnA	24	24	24	69.9	69.9	69.9	49.203	0	281.34	9398400000	78	1.08909	0.206524	2.00856	0.0494205	-0.176322	-4.63033	P17980	P17980	26S protease regulatory subunit 6A	PSMC3	1086
5.2901	5.28642	5.34699	5.30653	5.30981	5.31743	5.3531	5.33671	5.35445				binding of sperm to zona pellucida;biological regulation;cell recognition;cell-cell recognition;cellular component assembly;cellular component assembly at cellular level;cellular component organization;cellular component organization at cellular level;cellular component organization or biogenesis;cellular component organization or biogenesis at cellular level;cellular macromolecular complex assem…	adenyl nucleotide binding;adenyl ribonucleotide binding;ATP binding;binding;enzyme binding;nucleotide binding;protein binding;purine nucleotide binding;purine ribonucleoside triphosphate binding;purine ribonucleotide binding;ribonucleotide binding;ubiquitin protein ligase binding;unfolded protein binding	acrosomal vesicle;cell body;cell part;centrosome;chaperonin-containing T-complex;chromatin;chromosomal part;cytoplasmic membrane-bounded vesicle;cytoplasmic part;cytoplasmic vesicle;cytoskeletal part;cytosol;cytosolic part;extracellular membrane-bounded organelle;extracellular organelle;extracellular region part;extracellular vesicular exosome;Golgi apparatus;heterochromatin;intracellular membran…		Acetylation;ATP-binding;Chaperone;Completeproteome;Cytoplasm;Cytoskeleton;Directproteinsequencing;Nucleotide-binding;Phosphoprotein;Polymorphism;Referenceproteome		+	TcnA_FA_TcnA	34	34	34	79.1	79.1	79.1	60.343	0	323.31	30785000000	139	1.00677	0.228466	2.30802	0.0381461	0.0368354	5.6225	P17987	P17987	T-complex protein 1 subunit alpha	TCP1	1087
-0.889383	-0.800039	-1.08869	-1.04816	-1.07683	-1.11098	-1.21874	-1.34328	-1.31063				actin cytoskeleton organization;actin filament bundle assembly;actin filament organization;actin filament-based process;antigen processing and presentation;antigen processing and presentation of exogenous antigen;antigen processing and presentation of exogenous peptide antigen;antigen processing and presentation of exogenous peptide antigen via MHC class I;antigen processing and presentation of e…	receptor activity	adherens junction;alphav-beta5 integrin complex;anchoring junction;cell junction;cell leading edge;cell part;cell surface;cell-substrate adherens junction;cell-substrate junction;cytoplasmic membrane-bounded vesicle;cytoplasmic part;cytoplasmic vesicle;endocytic vesicle;extracellular membrane-bounded organelle;extracellular organelle;extracellular region part;extracellular vesicular exosome;focal…	Arrhythmogenic right ventricular cardiomyopathy (ARVC);Dilated cardiomyopathy;ECM-receptor interaction;Focal adhesion;Hypertrophic cardiomyopathy (HCM);Phagosome;Regulation of actin cytoskeleton	Celladhesion;Completeproteome;Disulfidebond;Glycoprotein;Integrin;Membrane;Polymorphism;Receptor;Referenceproteome;Repeat;Signal;Transmembrane;Transmembranehelix		+	TcnA_FA_TcnA	7	7	7	13.3	13.3	13.3	88.053	0	30.717	222200000	7	2.02486	0.0681137	2.16135	0.0430181	-0.212227	-5.11777	P18084	P18084	Integrin beta-5	ITGB5	1091
2.72196	2.73379	2.7616	2.69267	2.67026	2.66562	2.79076	2.74597	2.76216				anatomical structure homeostasis;anatomical structure morphogenesis;base-excision repair;biological regulation;biosynthetic process;cell cycle;cell division;cellular biosynthetic process;cellular component organization;cellular component organization at cellular level;cellular component organization or biogenesis;cellular component organization or biogenesis at cellular level;cellular macromolecu…	adenyl nucleotide binding;adenyl ribonucleotide binding;ATP binding;binding;catalytic activity;cation binding;DNA binding;DNA ligase (ATP) activity;DNA ligase activity;ion binding;ligase activity;ligase activity, forming phosphoric ester bonds;metal ion binding;nucleic acid binding;nucleotide binding;purine nucleotide binding;purine ribonucleoside triphosphate binding;purine ribonucleotide bindin…	cell part;cytoplasmic part;Golgi apparatus;intracellular membrane-bounded organelle;intracellular organelle;intracellular organelle part;intracellular part;membrane-bounded organelle;mitochondrion;nuclear part;nucleoplasm;nucleus;organelle;organelle part	Base excision repair;DNA replication;Mismatch repair;Nucleotide excision repair	3D-structure;Acetylation;Alternativesplicing;ATP-binding;Cellcycle;Celldivision;Completeproteome;DNAdamage;DNArecombination;DNArepair;DNAreplication;Isopeptidebond;Ligase;Magnesium;Metal-binding;Nucleotide-binding;Nucleus;Phosphoprotein;Polymorphism;Referenceproteome;Ublconjugation	+	+	TcnA_FA_TcnA	29	29	1	40.8	40.8	1	101.73	0	236.98	2635900000	42	2.46529	0.0421819	2.35777	0.0363139	0.0901102	5.80255	P18858;P18858-2	P18858;P18858-2	DNA ligase 1	LIG1	1103
-0.577669	-0.703791	-0.437365	-0.643147	-0.633905	-0.59895	-0.400269	-0.217596	-0.385796				alcohol catabolic process;alcohol metabolic process;biological regulation;carbohydrate catabolic process;carbohydrate homeostasis;carbohydrate metabolic process;carbohydrate phosphorylation;carbohydrate transport;catabolic process;cellular carbohydrate catabolic process;cellular carbohydrate metabolic process;cellular chemical homeostasis;cellular glucose homeostasis;cellular homeostasis;cellular…	adenyl nucleotide binding;adenyl ribonucleotide binding;ATP binding;binding;carbohydrate kinase activity;catalytic activity;fructokinase activity;glucokinase activity;hexokinase activity;kinase activity;mannokinase activity;nucleotide binding;phosphotransferase activity, alcohol group as acceptor;purine nucleotide binding;purine ribonucleoside triphosphate binding;purine ribonucleotide binding;ri…	cell part;cytoplasmic part;cytosol;intracellular membrane-bounded organelle;intracellular organelle;intracellular organelle part;intracellular part;membrane;membrane part;membrane raft;membrane-bounded organelle;mitochondrial membrane;mitochondrial outer membrane;mitochondrial part;mitochondrion;organelle;organelle membrane;organelle outer membrane;organelle part;outer membrane	Amino sugar and nucleotide sugar metabolism;Butirosin and neomycin biosynthesis;Carbohydrate digestion and absorption;Fructose and mannose metabolism;Galactose metabolism;Glycolysis / Gluconeogenesis;Insulin signaling pathway;Starch and sucrose metabolism;Streptomycin biosynthesis;Type II diabetes mellitus	3D-structure;Acetylation;Allostericenzyme;Alternativesplicing;ATP-binding;Charcot-Marie-Toothdisease;Completeproteome;Directproteinsequencing;Diseasemutation;Glycolysis;Kinase;Membrane;Mitochondrion;Mitochondrionoutermembrane;Neurodegeneration;Neuropathy;Nucleotide-binding;Polymorphism;Referenceproteome;Repeat;Transferase		+	TcnA_FA_TcnA	9	7	7	11.6	9.5	9.5	102.48	0	19.052	223650000	7	1.63894	0.104005	2.07383	0.0471493	0.29078	4.834	P19367;P19367-4;P19367-2;P19367-3	P19367;P19367-4;P19367-2;P19367-3	Hexokinase-1	HK1	1112
-2.767	-2.80027	-2.78382	-2.94249	-2.8982	-3.018	-2.78951	-2.77309	-2.74189				apoptosis;biological regulation;biosynthetic process;catabolic process;cell death;cell differentiation;cellular biosynthetic process;cellular catabolic process;cellular developmental process;cellular macromolecule biosynthetic process;cellular macromolecule catabolic process;cellular macromolecule metabolic process;cellular metabolic process;cellular nitrogen compound metabolic process;cellular p…	3'-5' DNA helicase activity;adenyl deoxyribonucleotide binding;adenyl nucleotide binding;adenyl ribonucleotide binding;ATP binding;ATPase activity;ATPase activity, coupled;ATP-dependent DNA helicase activity;ATP-dependent helicase activity;binding;catalytic activity;damaged DNA binding;dATP binding;deoxyribonucleotide binding;DNA binding;DNA helicase activity;DNA-dependent ATPase activity;GTP bin…	carboxy-terminal domain protein kinase complex;cell part;core TFIIH complex;holo TFIIH complex;intracellular membrane-bounded organelle;intracellular organelle;intracellular organelle part;intracellular part;macromolecular complex;membrane-bounded organelle;nuclear part;nucleoplasm;nucleoplasm part;nucleus;organelle;organelle part;protein complex;transcription factor complex	Basal transcription factors;Nucleotide excision repair	3D-structure;ATP-binding;Cockaynesyndrome;Completeproteome;Deafness;Diseasemutation;DNA-binding;DNAdamage;DNArepair;Dwarfism;Helicase;Host-virusinteraction;Hydrolase;Ichthyosis;Nucleotide-binding;Nucleus;Polymorphism;Referenceproteome;Transcription;Transcriptionregulation;Xerodermapigmentosum	+	+	TcnA_FA_TcnA	3	3	3	7.9	7.9	7.9	89.277	0	23.48	69881000	3	2.7014	0.0352451	2.09632	0.0460388	0.184736	4.90573	P19447	P19447	TFIIH basal transcription factor complex helicase XPB subunit	ERCC3	1116
2.71312	2.72633	2.89267	2.78814	2.80139	2.75587	2.94132	2.97627	2.91024				autophagy;behavior;behavioral interaction between organisms;biological regulation;calcium ion homeostasis;catabolic process;cation homeostasis;cell differentiation;cell proliferation;cell volume homeostasis;cellular calcium ion homeostasis;cellular catabolic process;cellular cation homeostasis;cellular chemical homeostasis;cellular component organization;cellular component organization or biogene…	binding;calcium ion binding;calcium-dependent phospholipid binding;calcium-dependent protein binding;cation binding;integrin binding;ion binding;lipid binding;metal ion binding;phospholipid binding;protein binding;protein complex binding;receptor binding	cell part;cytoplasmic part;cytosol;endoplasmic reticulum membrane;endoplasmic reticulum part;envelope;extracellular membrane-bounded organelle;extracellular organelle;extracellular region part;extracellular vesicular exosome;intracellular membrane-bounded organelle;intracellular organelle;intracellular organelle part;intracellular part;membrane;membrane part;membrane-bounded organelle;membrane-bo…		Acetylation;Alternativesplicing;Annexin;Calcium;Calcium/phospholipid-binding;Completeproteome;Directproteinsequencing;Polymorphism;Referenceproteome;Repeat		+	TcnA_FA_TcnA	14	14	14	37.8	37.8	37.8	50.315	0	145.21	4342500000	29	1.5484	0.115745	2.63085	0.0284357	0.160809	6.87925	P20073-2;P20073	P20073-2;P20073	Annexin A7	ANXA7	1125
-0.26683	-0.556837	-1.0751	-1.40509	-1.16232	-1.07826	0.038587	-0.465902	-0.124963				antigen processing and presentation;biological regulation;cellular component organization;cellular component organization or biogenesis;cellular process;cellular response to stimulus;establishment of localization;establishment of localization in cell;establishment of protein localization;immune system process;intracellular protein transport;intracellular signal transduction;intracellular transpor…	binding;catalytic activity;GDP binding;GTP binding;GTPase activity;guanyl nucleotide binding;guanyl ribonucleotide binding;hydrolase activity;hydrolase activity, acting on acid anhydrides;hydrolase activity, acting on acid anhydrides, in phosphorus-containing anhydrides;nucleoside-triphosphatase activity;nucleotide binding;protein transporter activity;purine nucleotide binding;purine ribonucleosi…	cell part;cytoplasmic membrane-bounded vesicle;cytoplasmic part;cytoplasmic vesicle;endosome;extracellular membrane-bounded organelle;extracellular organelle;extracellular region part;extracellular vesicular exosome;insulin-responsive compartment;intracellular membrane-bounded organelle;intracellular organelle;intracellular part;membrane;membrane-bounded organelle;membrane-bounded vesicle;organel…	Endocytosis	3D-structure;Completeproteome;Cytoplasm;GTP-binding;Lipoprotein;Membrane;Methylation;Nucleotide-binding;Phosphoprotein;Prenylation;Proteintransport;Referenceproteome;Transport		+	TcnA_FA_TcnA	2	2	2	10.1	10.1	10.1	24.389	0	7.6411	88626000	2	1.82308	0.0832635	2.35513	0.0363139	1.03113	5.79288	P20338	P20338	Ras-related protein Rab-4A	RAB4A	1128
2.34677	2.37527	2.38202	2.27119	2.29174	2.32955	2.51829	2.41311	2.51609				antigen processing and presentation;biological regulation;cellular component movement;cellular localization;cellular macromolecule localization;cellular macromolecule metabolic process;cellular metabolic process;cellular process;cellular protein localization;cellular protein metabolic process;cellular response to stimulus;cytoskeleton-dependent intracellular transport;early endosome to Golgi tran…	binding;catalytic activity;cytoskeletal protein binding;GTP binding;GTPase activity;guanyl nucleotide binding;guanyl ribonucleotide binding;hydrolase activity;hydrolase activity, acting on acid anhydrides;hydrolase activity, acting on acid anhydrides, in phosphorus-containing anhydrides;myosin binding;myosin V binding;nucleoside-triphosphatase activity;nucleotide binding;protein binding;protein d…	cell part;cytoplasmic membrane-bounded vesicle;cytoplasmic part;cytoplasmic vesicle;cytosol;extracellular membrane-bounded organelle;extracellular organelle;extracellular region part;extracellular vesicular exosome;Golgi apparatus;Golgi apparatus part;Golgi membrane;intracellular membrane-bounded organelle;intracellular organelle;intracellular organelle part;intracellular part;membrane;membrane-b…		3D-structure;Acetylation;Alternativesplicing;Completeproteome;Cytoplasmicvesicle;Directproteinsequencing;ER-Golgitransport;Golgiapparatus;GTP-binding;Host-virusinteraction;Lipoprotein;Membrane;Methylation;Nucleotide-binding;Phosphoprotein;Prenylation;Proteintransport;Referenceproteome;Transport	+	+	TcnA_FA_TcnA	10	10	10	56.7	56.7	56.7	23.548	0	67.134	3737000000	23	2.41964	0.0429102	2.05769	0.0478342	0.185008	4.78302	P20340-2;P20340;P20340-4;P20340-3;Q9NRW1;Q9NRW1-2;Q53S08;Q14964;Q9H0N0	P20340-2;P20340;P20340-4;P20340-3;Q9NRW1	Ras-related protein Rab-6A;Ras-related protein Rab-6B	RAB6A;RAB6B	1130
3.69858	3.84609	3.66133	3.65174	3.70479	3.75746	2.65116	3.02091	2.80748				biosynthetic process;cellular biosynthetic process;cellular macromolecule metabolic process;cellular metabolic process;cellular nitrogen compound metabolic process;cellular process;electron transport chain;gene expression;generation of precursor metabolites and energy;macromolecule metabolic process;metabolic process;nitrogen compound metabolic process;nucleic acid metabolic process;nucleobase-co…	binding;catalytic activity;cation binding;cation transmembrane transporter activity;cytochrome-c oxidase activity;electron carrier activity;heme-copper terminal oxidase activity;hydrogen ion transmembrane transporter activity;inorganic cation transmembrane transporter activity;ion binding;ion transmembrane transporter activity;metal ion binding;monovalent inorganic cation transmembrane transporte…	cell part;cytoplasmic part;extracellular membrane-bounded organelle;extracellular organelle;extracellular region part;extracellular vesicular exosome;intracellular organelle part;intracellular part;membrane;membrane-bounded organelle;membrane-bounded vesicle;mitochondrial inner membrane;mitochondrial membrane;mitochondrial part;organelle;organelle inner membrane;organelle membrane;organelle part;…	Alzheimer's disease;Cardiac muscle contraction;Huntington's disease;Oxidative phosphorylation;Parkinson's disease	Acetylation;Completeproteome;Directproteinsequencing;Heme;Iron;Membrane;Metal-binding;Mitochondrion;Mitochondrioninnermembrane;Phosphoprotein;Referenceproteome;Transitpeptide	+	+	TcnA_FA_TcnA	8	8	8	52.7	52.7	52.7	16.762	0	146.12	6492700000	27	3.77134	0.0140085	2.85349	0.0230661	-0.878146	-7.88138	P20674	P20674	Cytochrome c oxidase subunit 5A, mitochondrial	COX5A	1134
4.67307	4.6664	4.7397	4.70463	4.70108	4.67473	4.8943	4.84638	4.84854				biological regulation;negative regulation of apoptosis;negative regulation of biological process;negative regulation of catalytic activity;negative regulation of cell death;negative regulation of cellular process;negative regulation of endopeptidase activity;negative regulation of hydrolase activity;negative regulation of molecular function;negative regulation of peptidase activity;negative regul…	cysteine-type endopeptidase inhibitor activity;endopeptidase inhibitor activity;endopeptidase regulator activity;enzyme inhibitor activity;enzyme regulator activity;peptidase inhibitor activity;peptidase regulator activity	cell part;cytoplasm;cytoplasmic part;cytosol;intracellular part;membrane		Acetylation;Alternativesplicing;Completeproteome;Phosphoprotein;Polymorphism;Proteaseinhibitor;Referenceproteome;Repeat;Thiolproteaseinhibitor	+	+	TcnA_FA_TcnA	41	41	41	62.7	62.7	62.7	82.436	0	323.31	16993000000	89	3.22806	0.0210369	3.12715	0.02073	0.169593	9.29229	P20810-10;P20810-6;P20810-9;P20810-5;P20810-7;P20810-8;P20810;P20810-4;P20810-2;P20810-3	P20810-10;P20810-6;P20810-9;P20810-5;P20810-7;P20810-8;P20810;P20810-4;P20810-2;P20810-3	Calpastatin	CAST	1136
-2.32133	-2.33597	-2.19152	-2.36276	-2.33745	-2.28939	-2.07598	-2.03608	-2.08887				activation of immune response;biological regulation;blood coagulation;coagulation;complement activation;complement activation, classical pathway;defense response;hemostasis;humoral immune response;immune effector process;immune response;immune system process;innate immune response;macromolecule metabolic process;metabolic process;multicellular organismal process;negative regulation of biological …		cell part;extracellular region;extracellular region part;extracellular space;membrane;other organism cell;other organism part;plasma membrane	Complement and coagulation cascades	Alternativesplicing;Complementpathway;Completeproteome;Disulfidebond;Glycoprotein;Immunity;Innateimmunity;Polymorphism;Referenceproteome;Repeat;Secreted;Signal;Sushi	+	+	TcnA_FA_TcnA	2	2	2	10.4	10.4	10.4	28.286	0	3.5724	266870000	2	2.70348	0.0351992	3.22117	0.0192382	0.262889	9.82836	P20851-2;P20851	P20851-2;P20851	C4b-binding protein beta chain	C4BPB	1138
1.84863	1.80771	1.90153	1.77236	1.80771	1.76887	2.10477	1.99288	2.01358				biosynthetic process;cellular biosynthetic process;cellular macromolecule biosynthetic process;cellular macromolecule metabolic process;cellular metabolic process;cellular nitrogen compound metabolic process;cellular process;DNA metabolic process;DNA replication;immune system process;macromolecule biosynthetic process;macromolecule metabolic process;metabolic process;nitrogen compound metabolic p…		cell part;intracellular membrane-bounded organelle;intracellular organelle;intracellular part;membrane-bounded organelle;nucleus;organelle		Acetylation;Completeproteome;Directproteinsequencing;Immunity;Phosphoprotein;Referenceproteome	+	+	TcnA_FA_TcnA	3	3	3	22.5	22.5	22.5	11.53	0	17.882	3841700000	20	2.90782	0.028375	2.64836	0.0280131	0.254097	6.95378	P20962	P20962	Parathymosin	PTMS	1141
3.89185	3.81695	3.98532	3.80592	3.79429	3.83597	4.11669	4.0518	4.10292				biological adhesion;cell adhesion;cell-cell adhesion;cellular process;homotypic cell-cell adhesion;platelet aggregation	binding;cation binding;ion binding;metal ion binding;transition metal ion binding;zinc ion binding	adherens junction;anchoring junction;cell junction;cell part;cell-substrate adherens junction;cell-substrate junction;extracellular membrane-bounded organelle;extracellular organelle;extracellular region part;extracellular vesicular exosome;focal adhesion;intracellular membrane-bounded organelle;intracellular organelle;intracellular part;membrane-bounded organelle;membrane-bounded vesicle;nucleus…		Acetylation;Completeproteome;LIMdomain;Metal-binding;Nucleus;Phosphoprotein;Polymorphism;Referenceproteome;Repeat;Zinc	+	+	TcnA_FA_TcnA	10	10	10	60.1	60.1	60.1	20.567	0	95.879	24934000000	40	2.70432	0.0351992	3.54952	0.0171028	0.27841	11.9373	P21291	P21291	Cysteine and glycine-rich protein 1	CSRP1	1146
1.783	1.91421	1.43768	1.70207	1.7775	1.69551	1.28422	1.32827	1.22293				acetyl-CoA catabolic process;acetyl-CoA metabolic process;aerobic respiration;carboxylic acid metabolic process;catabolic process;cellular catabolic process;cellular ketone metabolic process;cellular metabolic process;cellular process;cellular respiration;coenzyme catabolic process;coenzyme metabolic process;cofactor catabolic process;cofactor metabolic process;dicarboxylic acid metabolic process…	2 iron, 2 sulfur cluster binding;3 iron, 4 sulfur cluster binding;4 iron, 4 sulfur cluster binding;binding;catalytic activity;cation binding;cofactor binding;electron carrier activity;ion binding;iron-sulfur cluster binding;metal cluster binding;metal ion binding;oxidoreductase activity;oxidoreductase activity, acting on the CH-CH group of donors;oxidoreductase activity, acting on the CH-CH group…	cell part;cytoplasmic part;extracellular membrane-bounded organelle;extracellular organelle;extracellular region part;extracellular vesicular exosome;fumarate reductase complex;intracellular membrane-bounded organelle;intracellular organelle;intracellular organelle part;intracellular part;macromolecular complex;membrane;membrane part;membrane-bounded organelle;membrane-bounded vesicle;mitochondri…	Alzheimer's disease;Citrate cycle (TCA cycle);Huntington's disease;Oxidative phosphorylation;Parkinson's disease	2Fe-2S;3Fe-4S;4Fe-4S;Acetylation;Completeproteome;Diseasemutation;Electrontransport;Iron;Iron-sulfur;Membrane;Metal-binding;Mitochondrion;Mitochondrioninnermembrane;Oxidoreductase;Polymorphism;Referenceproteome;Transitpeptide;Transport;Tricarboxylicacidcycle		+	TcnA_FA_TcnA	9	9	9	32.9	32.9	32.9	31.629	0	31.581	1711400000	14	1.79221	0.0857007	3.42285	0.0181793	-0.446554	-11.0775	P21912	P21912	Succinate dehydrogenase [ubiquinone] iron-sulfur subunit, mitochondrial	SDHB	1151
-1.87659	-1.77063	-1.70854	-1.73038	-1.75458	-1.7369	-1.63374	-1.60512	-1.56646				amine catabolic process;amine metabolic process;branched chain family amino acid catabolic process;branched chain family amino acid metabolic process;carboxylic acid catabolic process;carboxylic acid metabolic process;catabolic process;cellular amine metabolic process;cellular amino acid catabolic process;cellular amino acid metabolic process;cellular catabolic process;cellular ketone metabolic p…	3-methyl-2-oxobutanoate dehydrogenase (2-methylpropanoyl-transferring) activity;alpha-ketoacid dehydrogenase activity;carbon-carbon lyase activity;carboxy-lyase activity;catalytic activity;lyase activity;oxidoreductase activity;oxidoreductase activity, acting on the aldehyde or oxo group of donors;oxidoreductase activity, acting on the aldehyde or oxo group of donors, disulfide as acceptor	cell part;cytoplasmic part;dihydrolipoyl dehydrogenase complex;intracellular membrane-bounded organelle;intracellular organelle;intracellular organelle lumen;intracellular organelle part;intracellular part;macromolecular complex;membrane-bounded organelle;membrane-enclosed lumen;mitochondrial alpha-ketoglutarate dehydrogenase complex;mitochondrial matrix;mitochondrial part;mitochondrial tricarbox…	Valine, leucine and isoleucine degradation	3D-structure;Acetylation;Alternativesplicing;Completeproteome;Directproteinsequencing;Diseasemutation;Maplesyrupurinedisease;Mitochondrion;Oxidoreductase;Polymorphism;Referenceproteome;Transitpeptide		+	TcnA_FA_TcnA	2	2	2	7.7	7.7	7.7	43.122	0.0021817	1.906	89251000	2	1.87743	0.0793889	2.58281	0.0296851	0.138851	6.67837	P21953	P21953	2-oxoisovalerate dehydrogenase subunit beta, mitochondrial	BCKDHB	1153
2.34083	2.39917	1.99764	2.21129	2.27135	2.24656	2.03141	2.01658	2.04666				alcohol catabolic process;alcohol metabolic process;amine catabolic process;amine metabolic process;behavior;benzene-containing compound metabolic process;biological regulation;biosynthetic process;catabolic process;catecholamine catabolic process;catecholamine metabolic process;catechol-containing compound catabolic process;catechol-containing compound metabolic process;cell communication;cell-c…	binding;catalytic activity;catechol O-methyltransferase activity;cation binding;ion binding;magnesium ion binding;metal ion binding;methyltransferase activity;O-methyltransferase activity;S-adenosylmethionine-dependent methyltransferase activity;transferase activity;transferase activity, transferring one-carbon groups	axon;cell body;cell part;cell projection;cell projection part;cytoplasmic part;cytosol;dendritic spine;extracellular membrane-bounded organelle;extracellular organelle;extracellular region part;extracellular vesicular exosome;integral to membrane;intracellular membrane-bounded organelle;intracellular organelle;intracellular part;intrinsic to membrane;membrane;membrane part;membrane-bounded organe…	Betalain biosynthesis;Steroid hormone biosynthesis;Tyrosine metabolism	3D-structure;Alternativeinitiation;Catecholaminemetabolism;Cellmembrane;Completeproteome;Cytoplasm;Directproteinsequencing;Magnesium;Membrane;Metal-binding;Methyltransferase;Neurotransmitterdegradation;Polymorphism;Referenceproteome;S-adenosyl-L-methionine;Signal-anchor;Transferase;Transmembrane;Transmembranehelix		+	TcnA_FA_TcnA	14	14	14	86.9	86.9	86.9	24.449	0	218.65	3907000000	23	0.863825	0.27583	3.39011	0.0182916	-0.211518	-10.865	P21964-2;P21964	P21964-2;P21964	Catechol O-methyltransferase	COMT	1154
1.67776	1.65604	1.70307	1.68542	1.72917	1.66542	1.49883	1.58099	1.48396				anatomical structure formation involved in morphogenesis;anatomical structure morphogenesis;apoptotic cell clearance;biological regulation;blood vessel remodeling;branching involved in salivary gland morphogenesis;calcium ion homeostasis;cation homeostasis;cellular calcium ion homeostasis;cellular cation homeostasis;cellular chemical homeostasis;cellular component assembly;cellular component orga…	binding;catalytic activity;cation binding;GTP binding;guanyl nucleotide binding;guanyl ribonucleotide binding;ion binding;metal ion binding;nucleotide binding;protein-glutamine gamma-glutamyltransferase activity;purine nucleotide binding;purine ribonucleoside triphosphate binding;purine ribonucleotide binding;ribonucleotide binding;transferase activity;transferase activity, transferring acyl grou…	adherens junction;anchoring junction;cell junction;cell part;cell-substrate adherens junction;cell-substrate junction;cytoplasmic part;cytosol;extracellular membrane-bounded organelle;extracellular organelle;extracellular region part;extracellular vesicular exosome;focal adhesion;intracellular membrane-bounded organelle;intracellular organelle;intracellular part;intrinsic to membrane;intrinsic to…	Huntington's disease	3D-structure;Acetylation;Acyltransferase;Alternativesplicing;Calcium;Completeproteome;Directproteinsequencing;Metal-binding;Phosphoprotein;Polymorphism;Referenceproteome;Transferase	+	+	TcnA_FA_TcnA	15	15	15	30.1	30.1	30.1	77.328	0	82.205	1294900000	21	2.58795	0.0396308	2.07531	0.0471493	-0.172075	-4.8387	P21980;P21980-2;P21980-3	P21980	Protein-glutamine gamma-glutamyltransferase 2	TGM2	1155
6.30281	6.3562	6.1803	6.36944	6.33749	6.33552	6.05596	6.19474	6.08463				biological adhesion;biological regulation;biosynthetic process;cell adhesion;cell surface receptor linked signaling pathway;cellular biosynthetic process;cellular macromolecule biosynthetic process;cellular macromolecule metabolic process;cellular metabolic process;cellular nitrogen compound biosynthetic process;cellular nitrogen compound metabolic process;cellular process;cellular response to st…	adenyl nucleotide binding;adenyl ribonucleotide binding;ATP binding;binding;catalytic activity;cation binding;DNA binding;ion binding;kinase activity;metal ion binding;nucleic acid binding;nucleic acid binding transcription factor activity;nucleobase-containing compound kinase activity;nucleoside diphosphate kinase activity;nucleotide binding;phosphotransferase activity, alcohol group as acceptor…	cell part;cell periphery;cell projection;cytoplasm;cytoplasmic part;cytosol;extracellular membrane-bounded organelle;extracellular organelle;extracellular region part;extracellular vesicular exosome;intracellular membrane-bounded organelle;intracellular organelle;intracellular part;lamellipodium;membrane-bounded organelle;membrane-bounded vesicle;mitochondrion;nucleus;organelle;ruffle;vesicle	Purine metabolism;Pyrimidine metabolism	3D-structure;Acetylation;Activator;Alternativesplicing;ATP-binding;Cellprojection;Completeproteome;Cytoplasm;Directproteinsequencing;DNA-binding;Kinase;Magnesium;Metal-binding;Nucleotide-binding;Nucleotidemetabolism;Nucleus;Referenceproteome;Transcription;Transcriptionregulation;Transferase		+	TcnA_FA_TcnA	18	18	9	81.6	81.6	30	30.137	0	171.55	1.1183E+11	164	1.86563	0.0801182	2.24265	0.0401775	-0.235706	-5.39286	P22392-2;P22392;O60361	P22392-2;P22392;O60361	Nucleoside diphosphate kinase B;Putative nucleoside diphosphate kinase	NME2;NME2P1	1164
-1.60006	-1.61129	-2.02907	-1.59573	-1.58829	-1.81123	-3.15461	-2.38039	-2.97458				alcohol metabolic process;biological regulation;biosynthetic process;carbohydrate homeostasis;carbohydrate metabolic process;carbon catabolite activation of transcription;carbon catabolite activation of transcription from RNA polymerase II promoter;carbon catabolite regulation of transcription;carbon catabolite regulation of transcription from RNA polymerase II promoter;cell communication;cellula…	bHLH transcription factor binding;binding;DNA binding;double-stranded DNA binding;enzyme binding;histone deacetylase binding;identical protein binding;kinase binding;nucleic acid binding;nucleic acid binding transcription factor activity;protein binding;protein dimerization activity;protein heterodimerization activity;protein homodimerization activity;protein kinase binding;sequence-specific dist…	cell part;intracellular membrane-bounded organelle;intracellular organelle;intracellular organelle part;intracellular part;macromolecular complex;membrane-bounded organelle;nuclear part;nucleoplasm;nucleoplasm part;nucleus;organelle;organelle part;protein complex;transcription factor complex		3D-structure;Alternativesplicing;Completeproteome;Directproteinsequencing;DNA-binding;Nucleus;Referenceproteome;Transcription;Transcriptionregulation	+	+	TcnA_FA_TcnA	2	2	1	11.6	11.6	7.6	27.372	0	9.5996	87822000	2	2.40782	0.043382	2.05673	0.0478881	-1.17144	-4.78002	P22415-2;P22415	P22415-2;P22415	Upstream stimulatory factor 1	USF1	1165
-0.895004	-0.909851	-0.592197	-0.604062	-0.657021	-0.629887	-0.332354	-0.400333	-0.305863				activation of immune response;activation of innate immune response;activation of phospholipase C activity;activation of protein kinase A activity;activation of protein kinase activity;acylglycerol catabolic process;acylglycerol metabolic process;alcohol biosynthetic process;alcohol metabolic process;anatomical structure formation involved in morphogenesis;biological regulation;biosynthetic proces…	adenyl nucleotide binding;adenyl ribonucleotide binding;ATP binding;binding;cAMP-dependent protein kinase activity;catalytic activity;cation binding;cyclic nucleotide-dependent protein kinase activity;enzyme binding;ion binding;kinase activity;magnesium ion binding;metal ion binding;nucleotide binding;phosphotransferase activity, alcohol group as acceptor;protein binding;protein kinase activity;p…	cAMP-dependent protein kinase complex;cell part;centrosome;cytoplasmic part;cytoskeletal part;cytosol;extracellular membrane-bounded organelle;extracellular organelle;extracellular region part;extracellular vesicular exosome;intracellular non-membrane-bounded organelle;intracellular organelle;intracellular organelle part;intracellular part;macromolecular complex;membrane;membrane-bounded organell…	Amoebiasis;Apoptosis;Bile secretion;Calcium signaling pathway;Chemokine signaling pathway;Dilated cardiomyopathy;Endocrine and other factor-regulated calcium reabsorption;Gap junction;Gastric acid secretion;GnRH signaling pathway;Hedgehog signaling pathway;Insulin signaling pathway;Long-term potentiation;MAPK signaling pathway;Meiosis - yeast;Melanogenesis;Olfactory transduction;Oocyte meiosis;Pr…	Alternativesplicing;ATP-binding;cAMP;Cellmembrane;Completeproteome;Cytoplasm;Kinase;Lipoprotein;Membrane;Myristate;Nucleotide-binding;Nucleus;Phosphoprotein;Polymorphism;Referenceproteome;Serine/threonine-proteinkinase;Transferase		+	TcnA_FA_TcnA	8	3	3	36.2	14.2	14.2	40.622	0	12.417	447640000	3	2.21213	0.0544067	3.05018	0.020895	0.28414	8.87377	P22694;P22694-4;P22694-3;P22694-5;P22694-7;P22694-6;P22694-9;P22694-2;P22694-8;P22694-10	P22694;P22694-4;P22694-3;P22694-5;P22694-7;P22694-6;P22694-9;P22694-2;P22694-8;P22694-10	cAMP-dependent protein kinase catalytic subunit beta	PRKACB	1170
0.925839	0.905781	0.74642	0.802864	0.800959	0.793107	0.884298	0.88782	0.862905				amine transport;amino acid transmembrane transport;amino acid transport;betaine transport;carboxylic acid catabolic process;carboxylic acid metabolic process;carboxylic acid transport;carnitine shuttle;carnitine transport;catabolic process;cation transport;cellular catabolic process;cellular ketone metabolic process;cellular lipid catabolic process;cellular lipid metabolic process;cellular metabo…	carnitine O-acyltransferase activity;carnitine O-palmitoyltransferase activity;catalytic activity;O-acyltransferase activity;O-palmitoyltransferase activity;palmitoyltransferase activity;transferase activity;transferase activity, transferring acyl groups;transferase activity, transferring acyl groups other than amino-acyl groups	cell part;cytoplasmic part;intracellular membrane-bounded organelle;intracellular non-membrane-bounded organelle;intracellular organelle;intracellular organelle part;intracellular part;membrane;membrane-bounded organelle;mitochondrial inner membrane;mitochondrial membrane;mitochondrial part;mitochondrion;non-membrane-bounded organelle;nuclear part;nucleolus;nucleoplasm;organelle;organelle inner m…	Fatty acid metabolism;PPAR signaling pathway	Acetylation;Acyltransferase;Completeproteome;Directproteinsequencing;Diseasemutation;Fattyacidmetabolism;Lipidmetabolism;Membrane;Mitochondrion;Mitochondrioninnermembrane;Polymorphism;Referenceproteome;Transferase;Transitpeptide;Transport		+	TcnA_FA_TcnA	11	11	11	18.1	18.1	18.1	73.776	0	30.061	756930000	12	0.547076	0.432017	3.16748	0.0202581	0.0793642	9.51884	P23786	P23786	Carnitine O-palmitoyltransferase 2, mitochondrial	CPT2	1194
4.5999	4.55443	4.58096	4.60632	4.59397	4.6116	4.5334	4.54903	4.49884				biosynthetic process;cellular biosynthetic process;cellular macromolecule biosynthetic process;cellular macromolecule metabolic process;cellular metabolic process;cellular process;cellular protein metabolic process;gene expression;macromolecule biosynthetic process;macromolecule metabolic process;metabolic process;primary metabolic process;protein metabolic process;translation;translational elong…	binding;nucleic acid binding;RNA binding;translation elongation factor activity;translation factor activity, nucleic acid binding	cell part;cytoplasm;cytoplasmic part;cytosol;eukaryotic translation elongation factor 1 complex;intracellular part;macromolecular complex;protein complex		3D-structure;Acetylation;Completeproteome;Directproteinsequencing;Elongationfactor;Phosphoprotein;Proteinbiosynthesis;Referenceproteome		+	TcnA_FA_TcnA	15	11	11	82.2	73.8	73.8	24.763	0	193.75	27289000000	76	1.99978	0.0690598	2.09134	0.0460438	-0.0768731	-4.88979	P24534	P24534	Elongation factor 1-beta	EEF1B2	1198
-5.11637	-5.00372	-5.15571	-5.05909	-4.96254	-5.10042	-4.65789	-4.78291	-4.75463				axon guidance;biological adhesion;biological regulation;cell adhesion;cell surface receptor linked signaling pathway;cell-cell adhesion;cellular process;cellular response to stimulus;chemotaxis;enzyme linked receptor protein signaling pathway;ephrin receptor signaling pathway;homotypic cell-cell adhesion;intracellular signal transduction;locomotion;multicellular organismal process;muscle contract…	binding;calcium ion binding;cation binding;ion binding;metal ion binding;structural constituent of muscle;structural molecule activity	actin filament bundle;actomyosin;cell part;contractile fiber part;cytoplasmic part;cytoskeletal part;cytosol;intracellular organelle part;intracellular part;macromolecular complex;muscle myosin complex;myosin complex;myosin II complex;organelle part;protein complex;stress fiber;Z disc	Focal adhesion;Leukocyte transendothelial migration;Regulation of actin cytoskeleton;Tight junction;Vascular smooth muscle contraction	Acetylation;Alternativesplicing;Calcium;Completeproteome;Metal-binding;Motorprotein;Muscleprotein;Myosin;Phosphoprotein;Referenceproteome;Repeat	+	+	TcnA_FA_TcnA	7	2	2	49.4	23.3	23.3	19.827	0	22.851	37561000	2	2.76232	0.0331751	2.28655	0.0390328	0.308876	5.54621	P24844;P24844-2	P24844;P24844-2	Myosin regulatory light polypeptide 9	MYL9	1203
2.70097	2.66679	2.92133	2.7887	2.7455	2.8078	3.00441	3.00689	2.97927				anaphase-promoting complex-dependent proteasomal ubiquitin-dependent protein catabolic process;biological regulation;biosynthetic process;blood coagulation;catabolic process;cation transport;cell cycle;cell cycle checkpoint;cell cycle phase;cell cycle process;cell division;cellular biosynthetic process;cellular catabolic process;cellular component organization;cellular component organization at c…	adenyl nucleotide binding;adenyl ribonucleotide binding;ATP binding;binding;catalytic activity;cation binding;cyclin binding;cyclin-dependent protein kinase activity;ion binding;kinase activity;metal ion binding;nucleotide binding;phosphotransferase activity, alcohol group as acceptor;protein binding;protein kinase activity;protein serine/threonine kinase activity;purine nucleotide binding;purine…	Cajal body;cell part;centrosome;chromosomal part;chromosome;chromosome, telomeric region;condensed chromosome;cyclin-dependent protein kinase holoenzyme complex;cytoplasm;cytoplasmic part;cytoskeletal part;cytosol;endosome;intracellular membrane-bounded organelle;intracellular non-membrane-bounded organelle;intracellular organelle;intracellular organelle part;intracellular part;macromolecular com…	Cell cycle;Measles;Oocyte meiosis;p53 signaling pathway;Pathways in cancer;Progesterone-mediated oocyte maturation;Prostate cancer;Small cell lung cancer	3D-structure;Acetylation;Alternativesplicing;ATP-binding;Cellcycle;Celldivision;Completeproteome;Cytoplasm;Cytoskeleton;DNAdamage;DNArepair;Endosome;Kinase;Magnesium;Meiosis;Metal-binding;Mitosis;Nucleotide-binding;Nucleus;Phosphoprotein;Polymorphism;Referenceproteome;Serine/threonine-proteinkinase;S-nitrosylation;Transferase		+	TcnA_FA_TcnA	14	12	12	69.3	62.1	62.1	30.035	0	76.014	3497400000	21	1.63254	0.105083	3.34547	0.0182916	0.216189	10.5815	P24941-2;P24941;Q00526	P24941-2;P24941	Cyclin-dependent kinase 2	CDK2	1205
2.33033	2.31562	2.57832	2.50924	2.4727	2.3584	2.6555	2.72675	2.72131				cell migration;cell motility;cellular component movement;cellular process;endothelial cell migration;locomotion;response to chemical stimulus;response to organic substance;response to stimulus	binding;calcium ion binding;calcium-dependent protein binding;cation binding;ion binding;magnesium ion binding;metal ion binding;protein binding	cell part;cell projection membrane;cell projection part;cytoplasm;extracellular membrane-bounded organelle;extracellular organelle;extracellular region part;extracellular vesicular exosome;intracellular membrane-bounded organelle;intracellular organelle;intracellular part;membrane part;membrane-bounded organelle;membrane-bounded vesicle;microvillus membrane;nucleus;organelle;plasma membrane part;…		3D-structure;Calcium;Cellmembrane;Cellprojection;Completeproteome;Cytoplasm;Directproteinsequencing;Membrane;Metal-binding;Nucleus;Referenceproteome;Repeat		+	TcnA_FA_TcnA	5	5	5	71.6	71.6	71.6	10.4	0	97.076	6915000000	28	1.65939	0.101041	2.12564	0.0445376	0.254405	5.00049	P25815	P25815	Protein S100-P	S100P	1221
6.46197	6.49562	6.33282	6.39514	6.40906	6.37236	6.56068	6.60105	6.52968				anatomical structure development;biological adhesion;biological regulation;cell adhesion;cell development;cell migration;cell motility;cell-cell adhesion;cellular component movement;cellular developmental process;cellular process;developmental process;endothelial cell development;epithelial cell development;establishment of endothelial barrier;immune system process;leukocyte cell-cell adhesion;le…	binding;cell adhesion molecule binding;double-stranded RNA binding;enzyme binding;kinase binding;nucleic acid binding;protein binding;protein kinase binding;receptor binding;RNA binding;structural constituent of cytoskeleton;structural molecule activity	adherens junction;anchoring junction;apical part of cell;apical plasma membrane;basolateral plasma membrane;blood microparticle;cell junction;cell part;cell periphery;cell projection;cell projection membrane;cell projection part;cell-substrate adherens junction;cell-substrate junction;cytoplasm;cytoskeleton;extracellular membrane-bounded organelle;extracellular organelle;extracellular region part…	Leukocyte transendothelial migration;Measles;Regulation of actin cytoskeleton	3D-structure;Acetylation;Cellmembrane;Cellprojection;Completeproteome;Cytoplasm;Cytoskeleton;Directproteinsequencing;Membrane;Phosphoprotein;Referenceproteome;S-nitrosylation		+	TcnA_FA_TcnA	51	51	36	75.4	75.4	57.4	67.819	0	323.31	73179000000	242	1.70663	0.094822	2.74457	0.0262031	0.171618	7.37604	P26038;P35240-10	P26038	Moesin	MSN	1225
3.65788	3.65177	3.57801	3.64486	3.65973	3.62727	3.43359	3.46755	3.40834				biological regulation;biosynthetic process;cellular biosynthetic process;cellular macromolecule biosynthetic process;cellular macromolecule metabolic process;cellular metabolic process;cellular nitrogen compound metabolic process;cellular process;establishment of localization;establishment of localization in cell;establishment of RNA localization;gene expression;intracellular transport;macromolec…	binding;enzyme binding;nucleotide binding;protein binding	cell part;intracellular organelle part;intracellular part;macromolecular complex;nuclear body;nuclear part;nuclear speck;nucleoplasm;nucleoplasm part;organelle part;ribonucleoprotein complex;spliceosomal complex	Spliceosome	3D-structure;Acetylation;Alternativesplicing;Completeproteome;Directproteinsequencing;Hydroxylation;mRNAprocessing;mRNAsplicing;Nucleus;Phosphoprotein;Referenceproteome;Repeat;Repressor;RNA-binding;Spliceosome	+	+	TcnA_FA_TcnA	16	16	16	48.8	48.8	48.8	53.12	0	146.11	7220800000	40	3.42633	0.0178098	3.35009	0.0182916	-0.20746	-10.6106	P26368-2;P26368	P26368-2;P26368	Splicing factor U2AF 65 kDa subunit	U2AF2	1228
4.22595	4.13668	3.97987	4.0008	4.05422	4.05246	4.24274	4.1719	4.16438				anatomical structure development;apoptosis;base-excision repair, DNA ligation;biological regulation;catabolic process;cell chemotaxis;cell death;cell migration;cell motility;cellular catabolic process;cellular component assembly;cellular component assembly at cellular level;cellular component disassembly;cellular component disassembly at cellular level;cellular component disassembly involved in a…	binding;chemoattractant activity;chromatin binding;damaged DNA binding;DNA bending activity;DNA binding;double-stranded DNA binding;nucleic acid binding;nucleic acid binding transcription factor activity;protein binding;RAGE receptor binding;receptor binding;regulatory region DNA binding;regulatory region nucleic acid binding;sequence-specific DNA binding transcription factor activity;single-stra…	cell part;chromosome;condensed chromosome;cytoplasm;cytoplasmic part;extracellular region part;extracellular space;intracellular membrane-bounded organelle;intracellular non-membrane-bounded organelle;intracellular organelle;intracellular organelle part;intracellular part;macromolecular complex;membrane-bounded organelle;non-membrane-bounded organelle;nuclear part;nucleoplasm;nucleus;organelle;or…		Acetylation;Chromosome;Completeproteome;DNA-binding;Nucleus;Referenceproteome;Repeat		+	TcnA_FA_TcnA	13	13	9	42.1	42.1	30.6	24.033	0	74.522	15544000000	30	0.910878	0.258543	2.17225	0.0429747	0.157178	5.15399	P26583	P26583	High mobility group protein B2	HMGB2	1234
0.558545	0.738834	0.845547	0.850473	0.844519	0.834733	0.503976	0.46847	0.612954				ADP biosynthetic process;ADP metabolic process;AMP metabolic process;anatomical structure development;ATP metabolic process;biosynthetic process;brain development;cellular biosynthetic process;cellular metabolic process;cellular nitrogen compound biosynthetic process;cellular nitrogen compound metabolic process;cellular process;developmental process;GTP metabolic process;heterocycle biosynthetic …	adenyl nucleotide binding;adenyl ribonucleotide binding;adenylate kinase activity;ATP binding;binding;catalytic activity;GTP binding;guanyl nucleotide binding;guanyl ribonucleotide binding;kinase activity;nucleobase-containing compound kinase activity;nucleoside diphosphate kinase activity;nucleoside triphosphate adenylate kinase activity;nucleotide binding;nucleotide kinase activity;phosphotrans…	cell part;cytoplasmic part;extracellular membrane-bounded organelle;extracellular organelle;extracellular region part;extracellular vesicular exosome;intracellular membrane-bounded organelle;intracellular organelle;intracellular organelle lumen;intracellular organelle part;intracellular part;membrane-bounded organelle;membrane-bounded vesicle;membrane-enclosed lumen;mitochondrial matrix;mitochond…	Purine metabolism	3D-structure;Acetylation;ATP-binding;Completeproteome;GTP-binding;Kinase;Mitochondrion;Nucleotide-binding;Referenceproteome;Transferase		+	TcnA_FA_TcnA	6	6	6	39.5	39.5	39.5	25.268	0	38.759	1105200000	9	1.74127	0.0903951	2.70536	0.0266697	-0.314775	-7.20129	P27144	P27144	Adenylate kinase 4, mitochondrial	AK4	1241
4.3268	4.32469	4.33917	4.31674	4.33159	4.33327	4.51224	4.42263	4.4952				anatomical structure development;apoptosis;biological regulation;biosynthetic process;cell death;cellular biosynthetic process;cellular component organization;cellular component organization or biogenesis;cellular macromolecule metabolic process;cellular metabolic process;cellular nitrogen compound metabolic process;cellular process;cellular response to stimulus;death;developmental process;establ…	binding;protein binding;protein N-terminus binding	adherens junction;anchoring junction;cell junction;cell part;cell-substrate adherens junction;cell-substrate junction;cytoplasm;cytoplasmic part;cytoplasmic vesicle membrane;cytoplasmic vesicle part;cytosol;extracellular membrane-bounded organelle;extracellular organelle;extracellular region part;extracellular vesicular exosome;focal adhesion;intracellular organelle part;intracellular part;macrom…	Cell cycle;Neurotrophin signaling pathway;Oocyte meiosis	3D-structure;Acetylation;Completeproteome;Cytoplasm;Directproteinsequencing;Nitration;Phosphoprotein;Referenceproteome	+	+	TcnA_FA_TcnA	13	9	9	62.4	51.4	51.4	27.764	0	323.31	24988000000	53	3.01244	0.02633	2.22864	0.0405829	0.149491	5.34462	P27348	P27348	14-3-3 protein theta	YWHAQ	1243
-5.75775	-5.72684	-5.66589	-5.59384	-5.70814	-5.63673	-5.35111	-5.42222	-5.24132				cell cycle process;cell division;cellular component movement;cellular component organization;cellular component organization at cellular level;cellular component organization or biogenesis;cellular component organization or biogenesis at cellular level;cellular process;cytoskeleton organization;establishment of localization;establishment of localization in cell;establishment of organelle localiza…	structural molecule activity	cell part;cytoplasm;cytoskeletal part;cytoskeleton;extracellular membrane-bounded organelle;extracellular organelle;extracellular region part;extracellular vesicular exosome;intracellular non-membrane-bounded organelle;intracellular organelle;intracellular organelle part;intracellular part;macromolecular complex;membrane;membrane-bounded organelle;membrane-bounded vesicle;microtubule;microtubule …		Acetylation;Alternativesplicing;Completeproteome;Cytoplasm;Cytoskeleton;Directproteinsequencing;Microtubule;Phosphoprotein;Polymorphism;Referenceproteome;Repeat	+	+	TcnA_FA_TcnA	25	1	1	29.6	1.7	1.7	91.153	0.0035287	1.6814	7897300	1	2.97322	0.0269131	2.10857	0.045529	0.308021	4.94516	P27816-4	P27816-4	Microtubule-associated protein 4	MAP4	1255
2.40086	2.36465	2.55287	2.34948	2.35476	2.32598	2.42028	2.45634	2.43126				activation of immune response;activation of innate immune response;anaphase-promoting complex-dependent proteasomal ubiquitin-dependent protein catabolic process;antigen processing and presentation;antigen processing and presentation of exogenous antigen;antigen processing and presentation of exogenous peptide antigen;antigen processing and presentation of exogenous peptide antigen via MHC class …	binding;catalytic activity;endopeptidase activity;hydrolase activity;lipopolysaccharide binding;peptidase activity;peptidase activity, acting on L-amino acid peptides;threonine-type endopeptidase activity;threonine-type peptidase activity	cell part;cytoplasm;cytoplasmic part;cytosol;extracellular membrane-bounded organelle;extracellular organelle;extracellular region part;extracellular vesicular exosome;intracellular membrane-bounded organelle;intracellular organelle;intracellular organelle part;intracellular part;macromolecular complex;membrane-bounded organelle;membrane-bounded vesicle;nuclear part;nucleoplasm;nucleus;organelle;…	Proteasome	3D-structure;Acetylation;Completeproteome;Cytoplasm;Directproteinsequencing;Host-virusinteraction;Hydrolase;Nucleus;Phosphoprotein;Polymorphism;Protease;Proteasome;Referenceproteome;Threonineprotease;Zymogen		+	TcnA_FA_TcnA	8	8	8	48.5	48.5	48.5	29.204	0	150.6	7248700000	29	0.797121	0.303228	2.58256	0.0296851	0.0925523	6.67733	P28070	P28070	Proteasome subunit beta type-4	PSMB4	1260
-0.158805	-0.237902	-0.272753	-0.177674	-0.133303	-0.128682	-0.240632	-0.274188	-0.307944				actin cytoskeleton organization;actin cytoskeleton reorganization;actin filament-based process;activation of MAPK activity;anatomical structure development;anatomical structure formation involved in morphogenesis;angiogenesis;biological adhesion;biological regulation;blood coagulation;cell activation;cell adhesion;cell migration;cell motility;cell surface receptor linked signaling pathway;cell-ce…	binding;binding, bridging;catalytic activity;cytokine receptor binding;enzyme binding;ephrin receptor binding;epidermal growth factor receptor binding;growth factor receptor binding;insulin receptor binding;insulin-like growth factor receptor binding;kinase activity;kinase binding;lipid binding;neurotrophin receptor binding;neurotrophin TRK receptor binding;neurotrophin TRKA receptor binding;phos…	cell part;cytoplasmic part;cytosol;intracellular organelle lumen;intracellular organelle part;intracellular part;macromolecular complex;membrane;membrane part;membrane-enclosed lumen;mitochondrial matrix;mitochondrial part;organelle lumen;organelle part;plasma membrane;plasma membrane part;protein complex;Shc-EGFR complex	Bacterial invasion of epithelial cells;Chemokine signaling pathway;Chronic myeloid leukemia;ErbB signaling pathway;Focal adhesion;Glioma;Insulin signaling pathway;Natural killer cell mediated cytotoxicity;Neurotrophin signaling pathway	3D-structure;Acetylation;Alternativepromoterusage;Alternativesplicing;Angiogenesis;Completeproteome;Cytoplasm;Growthregulation;Host-virusinteraction;Mitochondrion;Phosphoprotein;Polymorphism;Referenceproteome;SH2domain		+	TcnA_FA_TcnA	6	6	6	27.4	27.4	27.4	40.414	0	55.446	613420000	14	1.57517	0.112139	2.16277	0.0430181	-0.127702	-5.12248	P29353-5;P29353-3;P29353-2;P29353-7;P29353;P29353-6;P98077	P29353-5;P29353-3;P29353-2;P29353-7;P29353;P29353-6	SHC-transforming protein 1	SHC1	1281
5.20009	5.16053	5.08079	5.16202	5.16577	5.16466	5.0933	5.11478	5.07133				biological regulation;biosynthetic process;cellular biosynthetic process;cellular macromolecule biosynthetic process;cellular macromolecule metabolic process;cellular metabolic process;cellular nitrogen compound metabolic process;cellular process;cellular protein metabolic process;cellular response to abiotic stimulus;cellular response to ionizing radiation;cellular response to radiation;cellular…	activating transcription factor binding;binding;DNA binding;heat shock protein binding;molecular transducer activity;nucleic acid binding;protein binding;RNA binding;signal transducer activity;transcription factor binding;translation elongation factor activity;translation factor activity, nucleic acid binding	cell part;cytoplasm;cytoplasmic part;cytosol;eukaryotic translation elongation factor 1 complex;intracellular membrane-bounded organelle;intracellular non-membrane-bounded organelle;intracellular organelle;intracellular organelle part;intracellular part;macromolecular complex;membrane-bounded organelle;non-membrane-bounded organelle;nuclear part;nucleolus;nucleus;organelle;organelle part;protein …		3D-structure;Acetylation;Alternativesplicing;Completeproteome;Directproteinsequencing;DNA-binding;Elongationfactor;Nucleus;Phosphoprotein;Proteinbiosynthesis;Referenceproteome;Transcription;Transcriptionregulation		+	TcnA_FA_TcnA	24	24	20	88.6	88.6	82.2	31.121	0	323.31	39949000000	111	0.896289	0.264124	2.31291	0.0380087	-0.0710201	-5.64	P29692;P29692-2;P29692-3;P29692-4	P29692;P29692-2;P29692-3;P29692-4	Elongation factor 1-delta	EEF1D	1287
4.18793	4.19045	4.26361	4.13882	4.12585	4.20503	4.42948	4.30344	4.43769				biological regulation;cellular metabolic process;cellular process;energy derivation by oxidation of organic compounds;energy reserve metabolic process;generation of precursor metabolites and energy;metabolic process;oxidation-reduction process;regulation of biological process;regulation of cell communication;regulation of cellular localization;regulation of cellular process;regulation of hormone …	actin binding;actin filament binding;binding;calmodulin binding;cytoskeletal protein binding;protein binding	actin cytoskeleton;adherens junction;anchoring junction;cell cortex;cell junction;cell part;cell-substrate adherens junction;cell-substrate junction;centrosome;cytoplasmic part;cytoskeletal part;cytoskeleton;extracellular membrane-bounded organelle;extracellular organelle;extracellular region part;extracellular vesicular exosome;female germ cell nucleus;focal adhesion;germ cell nucleus;germinal v…	Fc gamma R-mediated phagocytosis	Actin-binding;Calmodulin-binding;Completeproteome;Cytoplasm;Cytoskeleton;Lipoprotein;Membrane;Myristate;Phosphoprotein;Polymorphism;Referenceproteome	+	+	TcnA_FA_TcnA	15	15	14	72.3	72.3	69.3	31.554	0	232.72	14869000000	53	2.28449	0.0498434	2.02575	0.0487616	0.233637	4.68332	P29966	P29966	Myristoylated alanine-rich C-kinase substrate	MARCKS	1288
3.61486	3.65777	3.63757	3.71504	3.72058	3.6593	3.24497	3.44667	3.301				activation of MAPK activity;biological regulation;cellular macromolecule metabolic process;cellular metabolic process;cellular process;cellular protein metabolic process;establishment of localization;establishment of localization in cell;establishment of protein localization;intracellular protein transport;intracellular transport;macromolecule metabolic process;macromolecule modification;metaboli…	binding;chaperone binding;identical protein binding;protein binding;protein dimerization activity;protein homodimerization activity	cell part;cell surface;cytoplasmic membrane-bounded vesicle;cytoplasmic part;cytoplasmic vesicle;endoplasmic reticulum;endoplasmic reticulum lumen;endoplasmic reticulum part;extracellular membrane-bounded organelle;extracellular organelle;extracellular region part;extracellular vesicular exosome;intracellular membrane-bounded organelle;intracellular organelle;intracellular organelle lumen;intrace…	Protein processing in endoplasmic reticulum	3D-structure;Alternativesplicing;Completeproteome;Directproteinsequencing;Endoplasmicreticulum;Phosphoprotein;Referenceproteome;Signal	+	+	TcnA_FA_TcnA	13	13	13	59	59	59	28.993	0	112.78	9654100000	39	3.04246	0.0257669	2.36042	0.0363139	-0.367425	-5.81229	P30040;P30040-2	P30040	Endoplasmic reticulum resident protein 29	ERP29	1291
6.25501	6.26579	6.37997	6.34085	6.33208	6.31108	6.41164	6.43914	6.43363				catabolic process;cellular catabolic process;cellular lipid catabolic process;cellular lipid metabolic process;cellular metabolic process;cellular process;cellular response to chemical stimulus;cellular response to hydrogen peroxide;cellular response to oxidative stress;cellular response to reactive oxygen species;cellular response to stimulus;cellular response to stress;hydrogen peroxide catabol…	antioxidant activity;binding;carboxylic ester hydrolase activity;catalytic activity;enzyme binding;glutathione peroxidase activity;hydrolase activity;hydrolase activity, acting on ester bonds;lipase activity;oxidoreductase activity;oxidoreductase activity, acting on paired donors, with incorporation or reduction of molecular oxygen;oxidoreductase activity, acting on peroxide as acceptor;peroxidas…	cell part;cytoplasm;cytoplasmic membrane-bounded vesicle;cytoplasmic part;cytoplasmic vesicle;cytosol;extracellular membrane-bounded organelle;extracellular organelle;extracellular region part;extracellular space;extracellular vesicular exosome;intracellular membrane-bounded organelle;intracellular organelle;intracellular part;lysosome;lytic vacuole;membrane;membrane-bounded organelle;membrane-bo…	Methane metabolism;Phenylalanine metabolism;Phenylpropanoid biosynthesis	3D-structure;Acetylation;Antioxidant;Completeproteome;Cytoplasm;Cytoplasmicvesicle;Directproteinsequencing;Disulfidebond;Hydrolase;Lipiddegradation;Lipidmetabolism;Lysosome;Multifunctionalenzyme;Oxidoreductase;Peroxidase;Phosphoprotein;Redox-activecenter;Referenceproteome		+	TcnA_FA_TcnA	20	20	20	85.3	85.3	85.3	25.035	0	258.32	69315000000	150	1.66544	0.100534	2.92176	0.0225762	0.100134	8.21375	P30041	P30041	Peroxiredoxin-6	PRDX6	1292
-1.35525	-1.83908	-1.87904	-2.29568	-2.38886	-2.29983	0.265464	-0.442644	0.307693				cellular macromolecule metabolic process;cellular metabolic process;cellular process;cellular protein metabolic process;macromolecule metabolic process;macromolecule modification;metabolic process;peptidyl-amino acid modification;peptidyl-proline modification;primary metabolic process;protein folding;protein metabolic process;protein modification process;protein peptidyl-prolyl isomerization	binding;catalytic activity;cis-trans isomerase activity;cyclosporin A binding;drug binding;isomerase activity;peptide binding;peptidyl-prolyl cis-trans isomerase activity	cell part;membrane		3D-structure;Completeproteome;Cyclosporin;Isomerase;Isopeptidebond;Membrane;Phosphoprotein;Polymorphism;Referenceproteome;Repeat;Rotamase;Ublconjugation	+	+	TcnA_FA_TcnA	2	2	2	2	2	2	165.67	0	5.5813	518860000	2	3.76759	0.0140085	3.19381	0.0199313	2.37163	9.66947	P30414	P30414	NK-tumor recognition protein;Putative peptidyl-prolyl cis-trans isomerase	NKTR	1307
3.09845	3.06394	3.17393	3.15439	3.13505	3.13563	3.25742	3.2393	3.24092				apoptosis;biological regulation;cell death;cell surface receptor linked signaling pathway;cellular macromolecule metabolic process;cellular metabolic process;cellular process;cellular protein metabolic process;cellular response to stimulus;chordate embryonic development;death;detection of abiotic stimulus;detection of external stimulus;detection of light stimulus;detection of stimulus;detection o…	catalytic activity;glycylpeptide N-tetradecanoyltransferase activity;myristoyltransferase activity;N-acyltransferase activity;transferase activity;transferase activity, transferring acyl groups;transferase activity, transferring acyl groups other than amino-acyl groups	actin cytoskeleton;cell junction;cell part;cytoplasm;cytoplasmic part;cytoskeleton;cytosol;extrinsic to membrane;intracellular non-membrane-bounded organelle;intracellular organelle;intracellular part;membrane;membrane part;non-membrane-bounded organelle;organelle;plasma membrane		3D-structure;Acyltransferase;Alternativesplicing;Completeproteome;Cytoplasm;Membrane;Phosphoprotein;Polymorphism;Referenceproteome;Transferase		+	TcnA_FA_TcnA	15	15	15	42.7	42.7	42.7	56.806	0	131.89	4999100000	27	2.19113	0.0557017	3.57535	0.0171028	0.104188	12.1203	P30419;P30419-2;O60551	P30419;P30419-2	Glycylpeptide N-tetradecanoyltransferase 1	NMT1	1308
1.88072	1.77496	1.58214	1.65884	1.69075	1.61837	1.48901	1.49461	1.53425				biological regulation;cellular component organization;cellular component organization or biogenesis;cellular macromolecule metabolic process;cellular membrane organization;cellular metabolic process;cellular process;cellular protein metabolic process;endocytosis;establishment of localization;macromolecule metabolic process;membrane invagination;membrane organization;metabolic process;negative reg…	asialoglycoprotein receptor activity;binding;carbohydrate binding;cargo receptor activity;glycosaminoglycan binding;heparin binding;lipoprotein particle receptor binding;low-density lipoprotein particle receptor binding;pattern binding;polysaccharide binding;protein binding;receptor activity;receptor antagonist activity;receptor binding;receptor inhibitor activity;receptor regulator activity;unfo…	cell part;cell surface;cytoplasmic part;endoplasmic reticulum;endoplasmic reticulum lumen;endoplasmic reticulum part;extracellular region;integral to membrane;intracellular membrane-bounded organelle;intracellular organelle;intracellular organelle lumen;intracellular organelle part;intracellular part;intrinsic to membrane;membrane;membrane part;membrane-bounded organelle;membrane-enclosed lumen;o…		3D-structure;Coiledcoil;Completeproteome;Cytoplasm;Directproteinsequencing;Endoplasmicreticulum;Glycoprotein;Heparin-binding;Phosphoprotein;Polymorphism;Referenceproteome;Signal		+	TcnA_FA_TcnA	8	8	8	25.2	25.2	25.2	41.465	0	25.27	1292900000	13	1.32977	0.153235	2.39079	0.0352927	-0.150035	-5.92467	P30533	P30533	Alpha-2-macroglobulin receptor-associated protein	LRPAP1	1311
2.84192	2.78062	2.91877	2.88527	2.86956	2.89719	2.76465	2.80702	2.77058				aerobic respiration;AMP biosynthetic process;AMP metabolic process;biosynthetic process;cellular aromatic compound metabolic process;cellular biosynthetic process;cellular component assembly;cellular component organization;cellular component organization or biogenesis;cellular metabolic process;cellular nitrogen compound biosynthetic process;cellular nitrogen compound metabolic process;cellular p…	(S)-2-(5-amino-1-(5-phospho-D-ribosyl)imidazole-4-carboxamido)succinate AMP-lyase (fumarate-forming) activity;amidine-lyase activity;carbon-nitrogen lyase activity;catalytic activity;lyase activity;N6-(1,2-dicarboxyethyl)AMP AMP-lyase (fumarate-forming) activity	cell part;cytoplasmic part;cytosol;intracellular membrane-bounded organelle;intracellular organelle;intracellular part;membrane-bounded organelle;mitochondrion;organelle	Alanine, aspartate and glutamate metabolism;Purine metabolism	3D-structure;Acetylation;Alternativesplicing;Completeproteome;Directproteinsequencing;Diseasemutation;Epilepsy;Lyase;Purinebiosynthesis;Referenceproteome		+	TcnA_FA_TcnA	22	22	22	59.9	59.9	59.9	54.889	0	157.02	3641300000	31	1.1891	0.183274	2.58152	0.0296899	-0.103263	-6.67305	P30566;P30566-2	P30566;P30566-2	Adenylosuccinate lyase	ADSL	1313
3.55129	3.47615	3.51521	3.51322	3.51464	3.52446	3.71976	3.71036	3.67166				biological regulation;cell cycle;cell cycle phase;cell cycle process;cellular component organization;cellular component organization at cellular level;cellular component organization or biogenesis;cellular component organization or biogenesis at cellular level;cellular process;cellular response to stimulus;cytoskeleton organization;intracellular signal transduction;microtubule bundle formation;mi…	binding;cation binding;cytoskeletal protein binding;identical protein binding;ion binding;metal ion binding;microtubule binding;microtubule plus-end binding;nucleic acid binding;protein binding;protein dimerization activity;protein homodimerization activity;transition metal ion binding;tubulin binding;zinc ion binding	cell part;cell projection;centrosome;chromosomal part;cytoplasm;cytoplasmic microtubule;cytoplasmic part;cytoplasmic vesicle membrane;cytoplasmic vesicle part;cytoskeletal part;cytoskeleton;cytosol;endosome;intermediate filament;intracellular membrane-bounded organelle;intracellular non-membrane-bounded organelle;intracellular organelle;intracellular organelle part;intracellular part;kinetochore;…		3D-structure;Alternativesplicing;Cellprojection;Coiledcoil;Completeproteome;Cytoplasm;Cytoplasmicvesicle;Cytoskeleton;Membrane;Metal-binding;Microtubule;Phosphoprotein;Polymorphism;Referenceproteome;Repeat;Transport;Zinc;Zinc-finger	+	+	TcnA_FA_TcnA	44	44	44	34.7	34.7	34.7	156.78	0	265.51	6114200000	61	3.7114	0.0146032	3.5723	0.0171028	0.183157	12.0985	P30622-2;P30622-1;P30622;Q9UDT6-2;Q9UDT6	P30622-2;P30622-1;P30622	CAP-Gly domain-containing linker protein 1	CLIP1	1315
1.25501	1.25733	1.34062	1.26341	1.30541	1.27759	1.47814	1.51431	1.47162				biological regulation;cellular process;cellular response to stimulus;establishment of localization;establishment of protein localization;intracellular signal transduction;negative regulation of axonogenesis;negative regulation of biological process;negative regulation of cell development;negative regulation of cell differentiation;negative regulation of cell projection organization;negative regul…	enzyme activator activity;enzyme regulator activity;GDP-dissociation inhibitor activity;GTPase activator activity;GTPase regulator activity;nucleoside-triphosphatase regulator activity;Rab GDP-dissociation inhibitor activity;small GTPase regulator activity	cell part;cell projection;cytoplasm;cytoplasmic part;cytosol;Golgi apparatus;intracellular membrane-bounded organelle;intracellular organelle;intracellular part;macromolecular complex;membrane-bounded organelle;midbody;neuron projection;organelle;protein complex		Acetylation;Completeproteome;Cytoplasm;Directproteinsequencing;Diseasemutation;Golgiapparatus;GTPaseactivation;Mentalretardation;Referenceproteome	+	+	TcnA_FA_TcnA	23	12	12	59.5	37.8	37.8	50.582	0	147.14	1550400000	24	3.38781	0.0185672	3.46548	0.0177374	0.205885	11.3601	P31150	P31150	Rab GDP dissociation inhibitor alpha	GDI1	1324
4.18411	4.166	4.25299	4.23947	4.24333	4.25469	4.16177	4.13891	4.13326				amine biosynthetic process;amine metabolic process;biosynthetic process;carboxylic acid biosynthetic process;carboxylic acid metabolic process;cellular amine metabolic process;cellular amino acid biosynthetic process;cellular amino acid metabolic process;cellular biosynthetic process;cellular ketone metabolic process;cellular metabolic process;cellular modified amino acid biosynthetic process;cel…	adenyl nucleotide binding;adenyl ribonucleotide binding;ATP binding;binding;catalytic activity;cation binding;ion binding;metal ion binding;methionine adenosyltransferase activity;nucleotide binding;purine nucleotide binding;purine ribonucleoside triphosphate binding;purine ribonucleotide binding;ribonucleotide binding;transferase activity;transferase activity, transferring alkyl or aryl (other t…	cell part;cytoplasmic part;cytosol;intracellular part;macromolecular complex;methionine adenosyltransferase complex;protein complex	Cysteine and methionine metabolism	3D-structure;Acetylation;Alternativesplicing;ATP-binding;Cobalt;Completeproteome;Magnesium;Metal-binding;Nucleotide-binding;One-carbonmetabolism;Phosphoprotein;Potassium;Referenceproteome;Transferase		+	TcnA_FA_TcnA	20	20	20	69.4	69.4	69.4	43.66	0	158.52	16034000000	56	1.87516	0.0793889	3.29669	0.0182916	-0.101185	-10.2797	P31153;P31153-2;Q00266	P31153;P31153-2	S-adenosylmethionine synthase isoform type-2	MAT2A	1325
-0.811145	-0.79813	-0.689569	-0.565066	-0.662928	-0.657534	-1.15173	-0.950878	-1.04401				activation of phospholipase C activity;activation of protein kinase A activity;activation of protein kinase activity;behavior;biological regulation;blood coagulation;cell surface receptor linked signaling pathway;cellular macromolecule metabolic process;cellular metabolic process;cellular process;cellular protein metabolic process;cellular response to chemical stimulus;cellular response to endoge…	adenyl nucleotide binding;adenyl ribonucleotide binding;AMP binding;binding;cAMP binding;cAMP-dependent protein kinase inhibitor activity;cAMP-dependent protein kinase regulator activity;cyclic nucleotide binding;enzyme binding;enzyme inhibitor activity;enzyme regulator activity;kinase binding;kinase inhibitor activity;kinase regulator activity;nucleotide binding;protein binding;protein kinase A …	cAMP-dependent protein kinase complex;cell part;cytoplasmic part;cytosol;intracellular part;macromolecular complex;membrane;plasma membrane;protein complex	Apoptosis;Insulin signaling pathway	3D-structure;Acetylation;cAMP;cAMP-binding;Cellmembrane;Completeproteome;Disulfidebond;Membrane;Nitration;Nucleotide-binding;Phosphoprotein;Referenceproteome;Repeat	+	+	TcnA_FA_TcnA	8	4	4	22	15.7	15.7	43.072	0	16.977	175620000	4	2.83857	0.0303531	2.50263	0.0321243	-0.420363	-6.35431	P31321	P31321	cAMP-dependent protein kinase type I-beta regulatory subunit	PRKAR1B	1326
3.91001	3.87844	3.84845	3.93958	3.9359	4.03113	3.79591	3.79634	3.78175				androgen receptor signaling pathway;biological regulation;cell motility;cellular component movement;cellular localization;cellular macromolecule localization;cellular macromolecule metabolic process;cellular metabolic process;cellular process;cellular protein localization;cellular protein metabolic process;cellular response to stimulus;cellular response to stress;detection of stimulus;DNA damage …	adenyl nucleotide binding;adenyl ribonucleotide binding;ATP binding;binding;C3HC4-type RING finger domain binding;cation binding;chaperone binding;enzyme binding;G-protein-coupled receptor binding;heat shock protein binding;Hsp70 protein binding;ion binding;lipoprotein particle receptor binding;low-density lipoprotein particle receptor binding;metal ion binding;nucleotide binding;protein binding;…	cell part;cytoplasmic part;cytosol;extracellular membrane-bounded organelle;extracellular organelle;extracellular region part;extracellular vesicular exosome;intracellular membrane-bounded organelle;intracellular organelle;intracellular part;membrane;membrane-bounded organelle;membrane-bounded vesicle;mitochondrion;nucleus;organelle;perinuclear region of cytoplasm;vesicle	Protein processing in endoplasmic reticulum	3D-structure;Acetylation;Alternativesplicing;Chaperone;Completeproteome;Cytoplasm;Endoplasmicreticulum;Lipoprotein;Membrane;Metal-binding;Methylation;Microsome;Mitochondrion;Nucleus;Phosphoprotein;Prenylation;Referenceproteome;Repeat;Zinc;Zinc-finger	+	+	TcnA_FA_TcnA	19	19	19	58.7	58.7	58.7	44.868	0	245.92	11020000000	62	2.53898	0.0407276	2.31108	0.0380521	-0.177538	-5.63345	P31689;P31689-2	P31689;P31689-2	DnaJ homolog subfamily A member 1	DNAJA1	1331
2.69406	2.75952	2.78427	2.78144	2.77633	2.78035	2.5324	2.60452	2.58832				cell differentiation;cellular developmental process;cellular macromolecule metabolic process;cellular metabolic process;cellular nitrogen compound metabolic process;cellular process;developmental process;epithelial cell differentiation;macromolecule metabolic process;metabolic process;mRNA metabolic process;mRNA processing;nitrogen compound metabolic process;nuclear mRNA splicing, via spliceosome…	binding;nucleic acid binding;nucleotide binding;RNA binding	cell part;intracellular membrane-bounded organelle;intracellular organelle;intracellular organelle part;intracellular part;macromolecular complex;membrane-bounded organelle;nuclear part;nucleoplasm;nucleus;organelle;organelle part;ribonucleoprotein complex;spliceosomal complex		Acetylation;Alternativesplicing;Completeproteome;Directproteinsequencing;Methylation;mRNAprocessing;Nucleus;Phosphoprotein;Polymorphism;Referenceproteome;Repeat;Ribonucleoprotein;RNA-binding	+	+	TcnA_FA_TcnA	12	11	11	49.5	47.1	47.1	35.238	0	130.42	5485100000	27	3.12108	0.0233247	3.13344	0.0206728	-0.204291	-9.3273	P31942-2;P31942;P31942-3;P31942-4;P31942-6;P31942-5	P31942-2;P31942;P31942-3	Heterogeneous nuclear ribonucleoprotein H3	HNRNPH3	1337
4.06771	4.04728	4.12305	4.0695	4.09085	4.05736	4.17126	4.13634	4.14419				activation of MAPKK activity;activation of protein kinase activity;apoptosis;axon guidance;biological regulation;biosynthetic process;cell death;cell surface receptor linked signaling pathway;cellular biosynthetic process;cellular component assembly;cellular component organization;cellular component organization or biogenesis;cellular macromolecule metabolic process;cellular metabolic process;cel…	amine binding;amino acid binding;binding;carboxylic acid binding;enzyme binding;histone deacetylase binding;phosphoprotein binding;phosphoserine binding;protein binding;protein binding transcription factor activity;protein domain specific binding;protein phosphorylated amino acid binding;transcription cofactor activity;transcription corepressor activity;transcription factor binding transcription …	adherens junction;anchoring junction;cell junction;cell part;cell-substrate adherens junction;cell-substrate junction;cytoplasm;cytoplasmic membrane-bounded vesicle;cytoplasmic part;cytoplasmic vesicle;cytoplasmic vesicle membrane;cytoplasmic vesicle part;cytosol;extracellular membrane-bounded organelle;extracellular organelle;extracellular region part;extracellular vesicular exosome;focal adhesi…	Cell cycle;Neurotrophin signaling pathway;Oocyte meiosis	3D-structure;Acetylation;Alternativeinitiation;Completeproteome;Cytoplasm;Directproteinsequencing;Host-virusinteraction;Nitration;Phosphoprotein;Polymorphism;Referenceproteome		+	TcnA_FA_TcnA	12	7	7	69.3	47.1	47.1	27.85	0	233.72	19379000000	95	1.66708	0.100339	2.24869	0.039947	0.078022	5.41373	P31946-2;P31946	P31946-2;P31946	14-3-3 protein beta/alpha;14-3-3 protein beta/alpha, N-terminally processed	YWHAB	1339
5.43048	5.42	5.45158	5.46941	5.49539	5.41579	5.72866	5.75898	5.70551				anatomical structure development;apoptosis;apoptotic mitochondrial changes;biological regulation;biosynthetic process;cell death;cell development;cellular biosynthetic process;cellular component organization;cellular component organization at cellular level;cellular component organization or biogenesis;cellular component organization or biogenesis at cellular level;cellular developmental process;…	enzyme inhibitor activity;enzyme regulator activity;kinase inhibitor activity;kinase regulator activity;protein kinase C inhibitor activity;protein kinase inhibitor activity;protein kinase regulator activity;protein serine/threonine kinase inhibitor activity	cell part;cytoplasm;cytoplasmic part;cytoplasmic vesicle membrane;cytoplasmic vesicle part;cytosol;extracellular membrane-bounded organelle;extracellular organelle;extracellular region part;extracellular space;extracellular vesicular exosome;intracellular membrane-bounded organelle;intracellular organelle;intracellular organelle part;intracellular part;membrane;membrane-bounded organelle;membrane…	Aldosterone-regulated sodium reabsorption;Cell cycle;p53 signaling pathway	3D-structure;Alternativesplicing;Completeproteome;Cytoplasm;Directproteinsequencing;Nucleus;Phosphoprotein;Polymorphism;Referenceproteome;Secreted;Ublconjugation	+	+	TcnA_FA_TcnA	20	17	17	83.1	75.8	75.8	27.774	0	252.19	60698000000	191	4.5116	0.00559267	3.18933	0.0199324	0.270852	9.64371	P31947;P31947-2	P31947;P31947-2	14-3-3 protein sigma	SFN	1340
4.07546	4.05233	3.8704	4.01096	3.97664	3.95853	3.86327	3.85556	3.82126				biosynthetic process;catabolic process;cellular biosynthetic process;cellular catabolic process;cellular component disassembly;cellular component disassembly at cellular level;cellular component organization;cellular component organization at cellular level;cellular component organization or biogenesis;cellular component organization or biogenesis at cellular level;cellular macromolecular complex…	binding;nucleic acid binding;RNA binding;rRNA binding;structural constituent of ribosome;structural molecule activity	adherens junction;anchoring junction;cell junction;cell part;cell-substrate adherens junction;cell-substrate junction;cytoplasm;cytoplasmic part;cytosol;cytosolic large ribosomal subunit;focal adhesion;intracellular membrane-bounded organelle;intracellular non-membrane-bounded organelle;intracellular organelle;intracellular organelle part;intracellular part;large ribosomal subunit;macromolecular …	Ribosome	3D-structure;Acetylation;Completeproteome;Directproteinsequencing;Referenceproteome;Ribonucleoprotein;Ribosomalprotein		+	TcnA_FA_TcnA	10	10	10	69.3	69.3	69.3	21.863	0	134.78	19518000000	78	1.20261	0.181223	2.59808	0.0294211	-0.135345	-6.74167	P32969	P32969	60S ribosomal protein L9	RPL9	1352
4.66025	4.61916	4.70734	4.66873	4.68994	4.67974	4.79065	4.75734	4.77677				axon guidance;biological regulation;cellular chemical homeostasis;cellular component disassembly;cellular component disassembly at cellular level;cellular component movement;cellular component organization;cellular component organization at cellular level;cellular component organization or biogenesis;cellular component organization or biogenesis at cellular level;cellular homeostasis;cellular ion…	adenyl nucleotide binding;adenyl ribonucleotide binding;ATP binding;ATPase activity;binding;catalytic activity;cytoskeletal protein binding;hydrolase activity;hydrolase activity, acting on acid anhydrides;hydrolase activity, acting on acid anhydrides, in phosphorus-containing anhydrides;microtubule binding;microtubule motor activity;motor activity;nucleoside-triphosphatase activity;nucleotide bin…	cell part;cell projection;cell projection part;ciliary rootlet;cilium part;cytoplasm;cytoplasmic membrane-bounded vesicle;cytoplasmic part;cytoplasmic vesicle;cytoskeletal part;endocytic vesicle;intracellular membrane-bounded organelle;intracellular organelle;intracellular organelle part;intracellular part;kinesin complex;macromolecular complex;membrane;membrane-bounded organelle;membrane-bounded…		3D-structure;Acetylation;ATP-binding;Coiledcoil;Completeproteome;Cytoplasm;Cytoskeleton;Microtubule;Motorprotein;Nucleotide-binding;Phosphoprotein;Referenceproteome		+	TcnA_FA_TcnA	56	56	44	65.9	65.9	53.6	109.68	0	323.31	13065000000	111	2.27289	0.0509836	2.94791	0.0223241	0.0954501	8.34442	P33176;O60282;O60282-2	P33176	Kinesin-1 heavy chain	KIF5B	1353
-1.31684	-1.40434	-1.2696	-1.33772	-1.37633	-1.27243	-1.54232	-1.46454	-1.52172				biological regulation;cell cycle phase;cell cycle process;cell division;cell proliferation;cellular process;meiosis I;regulation of biological process;regulation of catalytic activity;regulation of cell cycle;regulation of cellular metabolic process;regulation of cellular process;regulation of cellular protein metabolic process;regulation of cyclin-dependent protein kinase activity;regulation of …	cyclin-dependent protein kinase regulator activity;enzyme regulator activity;kinase regulator activity;protein kinase regulator activity			3D-structure;Acetylation;Cellcycle;Celldivision;Completeproteome;Referenceproteome		+	TcnA_FA_TcnA	3	2	2	32.9	24.1	24.1	9.8602	0	10.321	409730000	4	1.9819	0.0706051	2.04017	0.0486531	-0.180704	-4.72816	P33552	P33552	Cyclin-dependent kinases regulatory subunit 2	CKS2	1357
2.34241	2.36413	2.5456	2.4109	2.44319	2.43363	2.61877	2.5671	2.62079				amine biosynthetic process;amine catabolic process;amine metabolic process;betaine biosynthetic process;betaine metabolic process;biosynthetic process;carboxylic acid biosynthetic process;carboxylic acid catabolic process;carboxylic acid metabolic process;carnitine biosynthetic process;carnitine metabolic process;catabolic process;cellular amine metabolic process;cellular amino acid biosynthetic …	aldehyde-lyase activity;amine binding;amino acid binding;binding;carbon-carbon lyase activity;carboxylic acid binding;catalytic activity;cofactor binding;glycine hydroxymethyltransferase activity;hydroxymethyl-, formyl- and related transferase activity;identical protein binding;L-allo-threonine aldolase activity;lyase activity;protein binding;protein dimerization activity;protein homodimerization…	cell part;cytoplasm;cytoplasmic part;cytosol;extracellular membrane-bounded organelle;extracellular organelle;extracellular region part;extracellular vesicular exosome;intracellular membrane-bounded organelle;intracellular organelle;intracellular organelle part;intracellular part;membrane-bounded organelle;membrane-bounded vesicle;mitochondrion;nuclear part;nucleoplasm;nucleus;organelle;organelle…	Cyanoamino acid metabolism;Glycine, serine and threonine metabolism;Methane metabolism;One carbon pool by folate	3D-structure;Acetylation;Alternativesplicing;Completeproteome;Cytoplasm;One-carbonmetabolism;Polymorphism;Pyridoxalphosphate;Referenceproteome;Transferase		+	TcnA_FA_TcnA	16	14	14	50.7	45.9	45.9	49.027	0	145.43	3681000000	31	1.57618	0.112139	3.00681	0.0209959	0.172979	8.64564	P34896-2;P34896;P34896-3;P34896-4	P34896-2;P34896;P34896-3;P34896-4	Serine hydroxymethyltransferase, cytosolic	SHMT1	1363
4.25159	4.27132	4.16807	4.2317	4.20031	4.2484	4.06569	4.03248	4.10672				amine biosynthetic process;amine metabolic process;biological regulation;biosynthetic process;carboxylic acid biosynthetic process;carboxylic acid metabolic process;cellular amine metabolic process;cellular amino acid biosynthetic process;cellular amino acid metabolic process;cellular aromatic compound metabolic process;cellular biosynthetic process;cellular component assembly;cellular component …	aldehyde-lyase activity;amine binding;amino acid binding;binding;carbon-carbon lyase activity;carboxylic acid binding;catalytic activity;chromatin binding;cofactor binding;glycine hydroxymethyltransferase activity;hydroxymethyl-, formyl- and related transferase activity;L-allo-threonine aldolase activity;lyase activity;pyridoxal phosphate binding;threonine aldolase activity;transferase activity;t…	cell part;cytoplasmic part;cytoskeleton;extracellular membrane-bounded organelle;extracellular organelle;extracellular region part;extracellular vesicular exosome;intracellular membrane-bounded organelle;intracellular non-membrane-bounded organelle;intracellular organelle;intracellular organelle lumen;intracellular organelle part;intracellular part;membrane;membrane-bounded organelle;membrane-bou…	Cyanoamino acid metabolism;Glycine, serine and threonine metabolism;Methane metabolism;One carbon pool by folate	3D-structure;Acetylation;Alternativesplicing;Completeproteome;Membrane;Mitochondrion;Mitochondrioninnermembrane;Mitochondrionnucleoid;One-carbonmetabolism;Pyridoxalphosphate;Referenceproteome;Transferase;Transitpeptide	+	+	TcnA_FA_TcnA	30	30	28	76.2	76.2	74.7	53.454	0	323.31	15136000000	82	2.36788	0.0449194	2.45574	0.0334358	-0.158505	-6.17107	P34897-3;P34897;P34897-2	P34897-3;P34897;P34897-2	Serine hydroxymethyltransferase, mitochondrial	SHMT2	1364
1.80755	1.82761	1.3156	1.8786	1.91321	1.88279	1.47383	1.55868	1.24736				actin cytoskeleton organization;actin filament-based process;biological regulation;cellular component organization;cellular component organization at cellular level;cellular component organization or biogenesis;cellular component organization or biogenesis at cellular level;cellular process;cytoskeleton organization;negative regulation of actin filament polymerization;negative regulation of biolo…	actin binding;actin monomer binding;adenyl nucleotide binding;adenyl-nucleotide exchange factor activity;ATPase regulator activity;binding;cytoskeletal protein binding;enzyme regulator activity;lipid binding;nucleoside-triphosphatase regulator activity;nucleotide binding;phosphatidylinositol binding;phosphatidylinositol-4,5-bisphosphate binding;phospholipid binding;protein binding;purine nucleoti…	axon part;cell part;cell projection part;cytoplasm;cytoskeleton;extracellular membrane-bounded organelle;extracellular organelle;extracellular region part;extracellular vesicular exosome;intracellular non-membrane-bounded organelle;intracellular organelle;intracellular part;membrane-bounded organelle;membrane-bounded vesicle;non-membrane-bounded organelle;organelle;synapse part;terminal button;ve…	Regulation of actin cytoskeleton;Shigellosis	3D-structure;Acetylation;Actin-binding;Alternativesplicing;Completeproteome;Cytoplasm;Cytoskeleton;Directproteinsequencing;Referenceproteome		+	TcnA_FA_TcnA	7	7	2	81.4	81.4	12.9	15.046	0	76.181	2094100000	16	1.1779	0.185169	2.11602	0.0451138	-0.464908	-4.96925	P35080	P35080	Profilin-2	PFN2	1368
4.15797	4.15982	4.02071	4.09681	4.10962	4.08669	4.20645	4.1811	4.18223				actin cytoskeleton organization;actin filament organization;actin filament-based process;adherens junction organization;aging;anatomical structure development;anatomical structure morphogenesis;apical junction assembly;axon regeneration;axonogenesis;biological adhesion;biological regulation;cell adhesion;cell differentiation;cell junction assembly;cell junction organization;cell part morphogenesi…	beta-catenin binding;binding;cadherin binding;cell adhesion molecule binding;cytoskeletal protein binding;gamma-catenin binding;protein binding;structural molecule activity;vinculin binding	acrosomal vesicle;actin cytoskeleton;adherens junction;anchoring junction;catenin complex;cell junction;cell part;cell projection;cell-cell adherens junction;cell-cell contact zone;cell-cell junction;cell-substrate adherens junction;cell-substrate junction;cytoplasmic membrane-bounded vesicle;cytoplasmic part;cytoplasmic vesicle;cytoskeleton;cytosol;extrinsic to membrane;extrinsic to plasma membr…	Adherens junction;Arrhythmogenic right ventricular cardiomyopathy (ARVC);Bacterial invasion of epithelial cells;Endometrial cancer;Leukocyte transendothelial migration;Pathways in cancer;Tight junction	3D-structure;Acetylation;Alternativesplicing;Celladhesion;Celljunction;Cellmembrane;Completeproteome;Cytoplasm;Cytoskeleton;Directproteinsequencing;Membrane;Phosphoprotein;Polymorphism;Referenceproteome;Ublconjugation		+	TcnA_FA_TcnA	42	42	42	63.1	63.1	63.1	100.07	0	323.31	9344400000	91	0.963369	0.242277	3.01712	0.020895	0.0922152	8.69935	P35221;P35221-2;P35221-3;P26232-2;P26232-5;P26232;P26232-3;P26232-4;P26232-6;REV__Q9P2T0-2;REV__Q9P2T0;Q9UI47	P35221;P35221-2;P35221-3	Catenin alpha-1	CTNNA1	1370
2.13807	2.20724	1.91574	2.22742	2.29101	2.18508	1.70826	1.89548	1.63601				anatomical structure homeostasis;base-excision repair;biological regulation;biosynthetic process;catabolic process;cell cycle;cell cycle process;cellular biosynthetic process;cellular catabolic process;cellular component assembly;cellular component assembly at cellular level;cellular component organization;cellular component organization at cellular level;cellular component organization or biogen…	binding;damaged DNA binding;DNA binding;nucleic acid binding;single-stranded DNA binding;structure-specific DNA binding	cell part;chromosomal part;DNA replication factor A complex;intracellular organelle part;intracellular part;macromolecular complex;nuclear chromosome part;nuclear part;nucleoplasm;organelle part;protein complex	DNA replication;Homologous recombination;Mismatch repair;Nucleotide excision repair	3D-structure;Acetylation;Completeproteome;DNAdamage;DNArecombination;DNArepair;DNAreplication;Nucleus;Referenceproteome		+	TcnA_FA_TcnA	8	8	8	80.2	80.2	80.2	13.569	0	82.271	2804500000	29	2.16593	0.0567144	2.37422	0.0361103	-0.48792	-5.86312	P35244	P35244	Replication protein A 14 kDa subunit	RPA3	1377
2.15486	2.04873	1.96813	2.04718	2.04065	2.01466	2.2038	2.22648	2.16808				alcohol metabolic process;biosynthetic process;carbohydrate biosynthetic process;carbohydrate catabolic process;carbohydrate metabolic process;catabolic process;cellular biosynthetic process;cellular carbohydrate biosynthetic process;cellular carbohydrate catabolic process;cellular carbohydrate metabolic process;cellular glucan metabolic process;cellular macromolecule biosynthetic process;cellula…	4-alpha-glucanotransferase activity;alpha-glucosidase activity;amylo-alpha-1,6-glucosidase activity;binding;carbohydrate binding;catalytic activity;glucosidase activity;glycogen debranching enzyme activity;hydrolase activity;hydrolase activity, acting on glycosyl bonds;hydrolase activity, hydrolyzing O-glycosyl compounds;pattern binding;polysaccharide binding;transferase activity;transferase acti…	cell part;cytoplasm;cytoplasmic part;cytosol;endoplasmic reticulum;inclusion body;intracellular membrane-bounded organelle;intracellular organelle;intracellular organelle part;intracellular part;isoamylase complex;macromolecular complex;membrane-bounded organelle;nuclear part;nucleoplasm;organelle;organelle part;protein complex;sarcoplasmic reticulum	Starch and sucrose metabolism	Alternativesplicing;Completeproteome;Cytoplasm;Directproteinsequencing;Diseasemutation;Glycogenbiosynthesis;Glycogenstoragedisease;Glycosidase;Glycosyltransferase;Hydrolase;Multifunctionalenzyme;Phosphoprotein;Polymorphism;Referenceproteome;Transferase;Ublconjugation		+	TcnA_FA_TcnA	24	24	24	22.7	22.7	22.7	172.62	0	102.26	1566100000	27	1.602	0.108505	2.95803	0.0220255	0.165291	8.39548	P35573-2;P35573-3;P35573	P35573-2;P35573-3;P35573	Glycogen debranching enzyme;4-alpha-glucanotransferase;Amylo-alpha-1,6-glucosidase	AGL	1384
7.09456	7.06145	7.00633	7.02172	7.03375	7.04649	7.38795	7.36934	7.30539				actin cytoskeleton organization;actin cytoskeleton reorganization;actin filament-based movement;actin filament-based process;actomyosin structure organization;anatomical structure formation involved in morphogenesis;angiogenesis;axon guidance;biological adhesion;biological regulation;blood vessel endothelial cell migration;cell adhesion;cell cycle process;cell differentiation;cell migration;cell …	actin binding;actin filament binding;actin-dependent ATPase activity;adenyl nucleotide binding;adenyl ribonucleotide binding;ADP binding;ATP binding;ATPase activity;ATPase activity, coupled;binding;catalytic activity;cytoskeletal protein binding;hydrolase activity;hydrolase activity, acting on acid anhydrides;hydrolase activity, acting on acid anhydrides, in phosphorus-containing anhydrides;ident…	actin cytoskeleton;actin filament bundle;actomyosin;actomyosin contractile ring;adherens junction;anchoring junction;cell cortex part;cell division site part;cell junction;cell leading edge;cell part;cell projection;cell-cell adherens junction;cell-cell junction;cleavage furrow;contractile ring;cytoplasm;cytoplasmic part;cytoskeletal part;cytoskeleton;cytosol;extracellular membrane-bounded organe…	Tight junction;Viral myocarditis	3D-structure;Acetylation;Actin-binding;Alportsyndrome;Alternativesplicing;ATP-binding;Calmodulin-binding;Cataract;Celladhesion;Cellshape;Coiledcoil;Completeproteome;Cytoplasm;Cytoskeleton;Deafness;Directproteinsequencing;Diseasemutation;Motorprotein;Myosin;Non-syndromicdeafness;Nucleotide-binding;Phosphoprotein;Polymorphism;Referenceproteome;Ublconjugation	+	+	TcnA_FA_TcnA	137	137	110	68.4	68.4	56.1	226.53	0	323.31	1.3467E+11	572	4.19573	0.00983578	3.60236	0.0171028	0.320233	12.3144	P35579;P35579-2;REV__Q9UKV3-5;REV__Q9UKV3;P12883;P13535;Q9UKX3;Q9Y623;P13533;P12882;P11055;Q9UKX2;A7E2Y1	P35579;P35579-2	Myosin-9	MYH9	1385
3.0712	3.04029	3.16316	3.11423	3.09993	3.09427	3.33846	3.28203	3.3374				actin cytoskeleton organization;actin filament-based movement;actin filament-based process;actomyosin structure organization;adult heart development;anatomical structure development;anatomical structure formation involved in morphogenesis;axon guidance;biological adhesion;biological regulation;cardiac cell development;cardiac muscle cell development;cardiac myofibril assembly;cell adhesion;cell c…	actin binding;actin filament binding;actin-dependent ATPase activity;adenyl nucleotide binding;adenyl ribonucleotide binding;ADP binding;ATP binding;ATPase activity;ATPase activity, coupled;binding;catalytic activity;cytoskeletal protein binding;hydrolase activity;hydrolase activity, acting on acid anhydrides;hydrolase activity, acting on acid anhydrides, in phosphorus-containing anhydrides;micro…	actin cytoskeleton;actin filament bundle;actomyosin;axon;cell body;cell cortex;cell division site part;cell part;cell projection;cell projection part;cleavage furrow;cytoplasm;cytoplasmic part;cytoskeletal part;cytoskeleton;cytosol;dendritic spine;extracellular membrane-bounded organelle;extracellular organelle;extracellular region part;extracellular vesicular exosome;growth cone;intracellular me…	Tight junction;Viral myocarditis	3D-structure;Acetylation;Actin-binding;Alternativesplicing;ATP-binding;Calmodulin-binding;Celladhesion;Cellprojection;Cellshape;Coiledcoil;Completeproteome;Motorprotein;Myosin;Nucleotide-binding;Phosphoprotein;Referenceproteome	+	+	TcnA_FA_TcnA	70	49	45	43.4	33.4	31.6	229	0	323.31	4807500000	88	3.05702	0.025199	3.42149	0.0181793	0.216482	11.0686	P35580;P35580-5;P35580-2;P35580-3;P35580-4	P35580;P35580-5;P35580-2;P35580-3;P35580-4	Myosin-10	MYH10	1386
6.10606	6.06004	5.73918	6.00178	6.00598	5.98193	5.71251	5.75886	5.62106				biosynthetic process;catabolic process;cellular biosynthetic process;cellular catabolic process;cellular component disassembly;cellular component disassembly at cellular level;cellular component organization;cellular component organization at cellular level;cellular component organization or biogenesis;cellular component organization or biogenesis at cellular level;cellular macromolecular complex…	binding;nucleic acid binding;RNA binding;structural constituent of ribosome;structural molecule activity	adherens junction;anchoring junction;cell junction;cell part;cell-substrate adherens junction;cell-substrate junction;cytoplasm;cytoplasmic part;cytosol;cytosolic large ribosomal subunit;extracellular membrane-bounded organelle;extracellular organelle;extracellular region part;extracellular vesicular exosome;focal adhesion;intracellular membrane-bounded organelle;intracellular non-membrane-bounde…	Ribosome	3D-structure;Acetylation;Citrullination;Completeproteome;Directproteinsequencing;Phosphoprotein;Referenceproteome;Ribonucleoprotein;Ribosomalprotein		+	TcnA_FA_TcnA	26	26	26	47.3	47.3	47.3	47.697	0	279.84	76108000000	96	1.34951	0.150722	2.72022	0.0266447	-0.299088	-7.2671	P36578	P36578	60S ribosomal protein L4	RPL4	1406
-0.773626	-0.6332	-0.437235	-0.502198	-0.47469	-0.504916	-0.82902	-0.683494	-0.684462				2'-deoxyribonucleotide metabolic process;catabolic process;cell communication;cellular catabolic process;cellular macromolecule metabolic process;cellular metabolic process;cellular nitrogen compound catabolic process;cellular nitrogen compound metabolic process;cellular process;cellular response to external stimulus;cellular response to extracellular stimulus;cellular response to stimulus;cellul…	8-oxo-7,8-dihydrodeoxyguanosine triphosphate pyrophosphatase activity;8-oxo-7,8-dihydroguanosine triphosphate pyrophosphatase activity;ATP diphosphatase activity;binding;catalytic activity;cation binding;GTPase activity;hydrolase activity;hydrolase activity, acting on acid anhydrides;hydrolase activity, acting on acid anhydrides, in phosphorus-containing anhydrides;ion binding;metal ion binding;n…	cell part;cytoplasm;cytoplasmic part;cytosol;extracellular membrane-bounded organelle;extracellular organelle;extracellular region part;extracellular vesicular exosome;intracellular membrane-bounded organelle;intracellular organelle;intracellular organelle lumen;intracellular organelle part;intracellular part;membrane-bounded organelle;membrane-bounded vesicle;membrane-enclosed lumen;mitochondria…		3D-structure;Alternativeinitiation;Completeproteome;Cytoplasm;Directproteinsequencing;Hydrolase;Magnesium;Metal-binding;Mitochondrion;Nucleus;Polymorphism;Referenceproteome;RNA-binding;Transitpeptide		+	TcnA_FA_TcnA	5	5	5	36.5	36.5	36.5	17.951	0	49.051	531990000	8	1.02095	0.225559	2.07422	0.0471493	-0.238391	-4.83526	P36639-4;P36639-3;P36639-2;P36639	P36639-4;P36639-3;P36639-2;P36639	7,8-dihydro-8-oxoguanine triphosphatase	NUDT1	1407
[truncated: 4,815 more rows]
