# Supplementary material for: Clostridiumnovyi’s Alpha-Toxin Changes Proteome and Phosphoproteome of HEp-2 Cells
Source: Int J Mol Sci. 2022 Sep 1;23(17):9939. doi: 10.3390/ijms23179939 (PMC9456407; doi:10.3390/ijms23179939)
Supplement: Supplementary file 1 [file ijms-23-09939-s001.zip › Supplemental Table S3 IPA_Pathways.txt]

Experiment	Ingenuity Canonical Pathways	-log(p-value)	zScore	Ratio	Molecules
TcdA	ERBB Signaling	2.18	-2	0.043	CDC42,MAP2K3,NCK1,PRKCI
TcdA	RHOGDI Signaling	4.28	-1.414213562	0.0425	CD44,CDC42,EZR,GNG5,ITGA5,RHOA,RHOB,RHOG,WASF2
TcdA	Paxillin Signaling	2.79	-1.341640786	0.0472	CDC42,ITGA5,NCK1,PXN,VCL
TcdA	GNRH Signaling	2.41	-1.341640786	0.0321	CALM1 (includes others),CDC42,GNG5,MAP2K3,PRKCI,PXN
TcdA	HGF Signaling	2.4	-1.341640786	0.0382	CDC42,ITGA5,PRKCI,PXN,STAT3
TcdA	Regulation Of The Epithelial Mesenchymal Transition By Growth Factors Pathway	1.72	-1.341640786	0.026	CDC42,MAP2K3,RHOA,STAT3,YAP1
TcdA	Leukocyte Extravasation Signaling	4.67	-1.133893419	0.0476	CD44,CDC42,CLDN1,EZR,PRKCI,PXN,RHOA,TIMP3,VCL
TcdA	Ephrin Receptor Signaling	2.96	-1.133893419	0.0352	CDC42,GNG5,ITGA5,NCK1,PXN,RHOA,STAT3
TcdA	PAK Signaling	1.84	-1	0.0342	CDC42,ITGA5,NCK1,PXN
TcdA	Endocannabinoid Developing Neuron Pathway	1.75	-1	0.032	GNG5,MAP2K3,RHOA,STAT3
TcdA	ERK/MAPK Signaling	1.55	-1	0.0235	ITGA5,PRKCI,PXN,STAT3,YWHAH
TcdA	PTEN Signaling	1.49	-1	0.0267	CDC42,IGF2R,ITGA5,YWHAH
TcdA	HER-2 Signaling in Breast Cancer	1.48	-1	0.0224	CDC42,CYB5A,NUP50,PRKCI,STAT3
TcdA	Cholecystokinin/Gastrin-mediated Signaling	4.37	-0.816496581	0.0598	CDC42,MAP2K3,PRKCI,PXN,RHOA,RHOB,RHOG
TcdA	HIPPO signaling	4.24	-0.816496581	0.0714	CD44,MOB1A,SFN,TJP2,YAP1,YWHAH
TcdA	Fc? Receptor-mediated Phagocytosis in Macrophages and Monocytes	4	-0.816496581	0.0645	CDC42,EZR,HMOX1,NCK1,PRKCI,PXN
TcdA	Integrin Signaling	5.22	-0.707106781	0.0488	CDC42,ITGA5,MPRIP,NCK1,PXN,RHOA,RHOB,RHOG,VCL,ZYX
TcdA	Hepatic Fibrosis Signaling Pathway	2.75	-0.632455532	0.0243	CALM1 (includes others),CDC42,ITGA5,MAP2K3,PRKCI,RHOA,RHOB,RHOG,STAT3,YAP1
TcdA	Reelin Signaling in Neurons	2.48	-0.447213595	0.04	APP,CDC42,ITGA5,MAP2K3,RHOA
TcdA	HMGB1 Signaling	2.05	-0.447213595	0.0314	CDC42,MAP2K3,RHOA,RHOB,RHOG
TcdA	HIF1? Signaling	1.62	-0.447213595	0.0245	HMOX1,MAP2K3,PRKCI,SLC2A1,STAT3
TcdA	Opioid Signaling Pathway	2.18	-0.377964473	0.0255	AP2M1,CALM1 (includes others),CDC42,CLTC,GNG5,MAP2K3,PRKCI
TcdA	Actin Cytoskeleton Signaling	3.87	0.333333333	0.0375	CDC42,DIAPH1,EZR,ITGA5,MPRIP,PXN,RHOA,VCL,WASF2
TcdA	Epithelial Adherens Junction Signaling	3.6	0.377964473	0.0452	CDC42,DIAPH1,RHOA,SFN,VCL,YAP1,YWHAH
TcdA	Glioma Invasiveness Signaling	4.66	0.447213595	0.0845	CD44,CDC42,RHOA,RHOB,RHOG,TIMP3
TcdA	Actin Nucleation by ARP-WASP Complex	4.05	0.447213595	0.0659	CDC42,ITGA5,NCK1,RHOA,RHOB,RHOG
TcdA	mTOR Signaling	2.9	0.447213595	0.0343	CDC42,EIF4A3,HMOX1,PRKCI,RHOA,RHOB,RHOG
TcdA	Semaphorin Neuronal Repulsive Signaling Pathway	2.21	0.447213595	0.0345	CD44,ITGA5,MAP2K3,MPRIP,RHOA
TcdA	Neurovascular Coupling Signaling Pathway	1.55	0.447213595	0.0235	APP,CALM1 (includes others),MPRIP,RHOA,SLC1A3
TcdA	Systemic Lupus Erythematosus In T Cell Signaling Pathway	1.81	0.707106781	0.0199	CD44,CDC42,EZR,MAP2K3,RHOA,RHOB,RHOG,STAT3
TcdA	Regulation of Actin-based Motility by Rho	3.6	0.816496581	0.0545	CDC42,ITGA5,MPRIP,RHOA,RHOB,RHOG
TcdA	Signaling by Rho Family GTPases	2.88	0.816496581	0.0302	CDC42,EZR,GNG5,ITGA5,PRKCI,RHOA,RHOB,RHOG
TcdA	IL-8 Signaling	2.86	0.816496581	0.0338	CDC42,GNG5,HMOX1,PRKCI,RHOA,RHOB,RHOG
TcdA	Cardiac Hypertrophy Signaling	2.35	0.816496581	0.0275	CALM1 (includes others),CDC42,GNG5,MAP2K3,RHOA,RHOB,RHOG
TcdA	Colorectal Cancer Metastasis Signaling	2.27	0.816496581	0.0265	APPL1,CDC42,GNG5,RHOA,RHOB,RHOG,STAT3
TcdA	Protein Kinase A Signaling	1.42	0.816496581	0.0179	CALM1 (includes others),GNG5,PRKCI,PXN,RHOA,SFN,YWHAH
TcdA	G?q Signaling	4.26	1.133893419	0.0485	CALM1 (includes others),CDC42,GNG5,HMOX1,PRKCI,RHOA,RHOB,RHOG
TcdA	Phospholipase C Signaling	2.37	1.414213562	0.0215	CALM1 (includes others),CDC42,GNG5,HMOX1,ITGA5,MPRIP,PRKCI,RHOA,RHOB,RHOG
TcdA	Inhibition of ARE-Mediated mRNA Degradation Pathway	1.41	2	0.0252	EXOSC1,EXOSC2,SFN,YWHAH
TcdB	PPAR Signaling	2.02	-2	0.0385	JUN,MAP2K2,MAPK1,RAP1B
TcdB	PTEN Signaling	3.71	-1.889822365	0.0467	CDC42,ITGA5,MAP2K2,MAPK1,RAC1,RAP1B,YWHAH
TcdB	HIPPO signaling	3.26	-1	0.0595	MOB1A,SFN,SKP2,YAP1,YWHAH
TcdB	RHOGDI Signaling	4.3	-1	0.0425	CDC42,EZR,ITGA5,RAC1,RHOA,RHOB,RHOF,RND3,ROCK1
TcdB	Sirtuin Signaling Pathway	2.71	-0.816496581	0.0282	ATG9A,BPGM,JUN,MAP1LC3B,MAPK1,PPIF,VDAC1,VDAC2
TcdB	Systemic Lupus Erythematosus In T Cell Signaling Pathway	4.04	-0.577350269	0.0299	CDC42,EZR,JUN,MAP2K2,MAPK1,RAC1,RAP1B,RHOA,RHOB,RHOF,RND3,ROCK1
TcdB	Apoptosis Signaling	4.77	-0.377964473	0.0686	CAPN2,LMNA,MAP2K2,MAPK1,RAP1B,ROCK1,XIAP
TcdB	Breast Cancer Regulation by Stathmin1	1.37	-0.333333333	0.0155	JUN,MAP2K2,MAPK1,RAC1,RAP1B,RHOA,TSG101,TUBB2A,TUBB3
TcdB	Glioblastoma Multiforme Signaling	6.99	0.301511345	0.0655	CDC42,CDKN2A,MAP2K2,MAPK1,RAC1,RAP1B,RHOA,RHOB,RHOF,RND3,WNT5A
TcdB	RHOA Signaling	4.27	0.377964473	0.0574	CDC42EP1,CDC42EP2,EZR,MPRIP,RHOA,RND3,ROCK1
TcdB	Pulmonary Healing Signaling Pathway	3	0.377964473	0.0355	CDC42,MAPK1,NOTCH2,RAC1,RAP1B,WNT5A,YAP1
TcdB	ILK Signaling	4.62	0.377964473	0.0466	CDC42,JUN,MAPK1,MYO10,RAC1,RHOA,RHOB,RHOF,RND3
TcdB	TEC Kinase Signaling	1.52	0.447213595	0.0187	CDC42,ITGA5,RAC1,RHOA,RHOB,RHOF,RND3
TcdB	Sumoylation Pathway	5.85	0.447213595	0.0792	CDC42,JUN,RAC1,RHOA,RHOB,RHOF,RND3,XIAP
TcdB	Ephrin B Signaling	3.57	0.447213595	0.0694	CDC42,MAPK1,RAC1,RHOA,ROCK1
TcdB	Endocannabinoid Cancer Inhibition Pathway	2.23	0.447213595	0.0347	MAP2K2,MAPK1,RHOA,ROCK1,SPTLC2
TcdB	Estrogen Receptor Signaling	1.84	0.707106781	0.0201	JUN,MAP2K2,MAPK1,MED20,MPRIP,RAP1B,RHOA,ROCK1
TcdB	Pulmonary Fibrosis Idiopathic Signaling Pathway	2.37	0.707106781	0.0248	JUN,MAPK1,NOTCH2,RAP1B,RHOA,ROCK1,WNT5A,YAP1
TcdB	CDC42 Signaling	1.74	0.816496581	0.0208	CDC42,CDC42EP2,EXOC3,ITGA5,JUN,MAPK1,MPRIP
TcdB	Paxillin Signaling	3.7	0.816496581	0.0566	CDC42,GIT2,ITGA5,MAPK1,RAC1,RAP1B
TcdB	Sphingosine-1-phosphate Signaling	4.39	0.816496581	0.0598	CDC42,MAPK1,RAC1,RHOA,RHOB,RHOF,RND3
TcdB	Glioma Invasiveness Signaling	7.04	0.816496581	0.113	CDC42,MAPK1,RAC1,RAP1B,RHOA,RHOB,RHOF,RND3
TcdB	PCP (Planar Cell Polarity) Pathway	5.1	0.816496581	0.1	JUN,JUND,RAC1,RHOA,ROCK1,WNT5A
TcdB	NGF Signaling	4.39	0.816496581	0.0598	CDC42,MAP2K2,MAPK1,RAC1,RAP1B,RHOA,ROCK1
TcdB	Macropinocytosis Signaling	3.46	1	0.0658	CDC42,ITGA5,RAC1,RAP1B,RHOA
TcdB	Polyamine Regulation in Colon Cancer	2.94	1	0.069	JUN,MAP2K2,MAPK1,RHOA
TcdB	Ovarian Cancer Signaling	2.81	1	0.0385	CDKN2A,MAP2K2,MAPK1,RAD51,RAP1B,WNT5A
TcdB	Coronavirus Pathogenesis Pathway	1.71	1	0.0258	CTSL,JUN,MAPK1,RPS21,RPS4X
TcdB	Dilated Cardiomyopathy Signaling Pathway	1.52	1	0.027	LMNA,MAPK1,MYO10,TPM1
TcdB	Actin Nucleation by ARP-WASP Complex	7.35	1	0.0989	CDC42,ITGA5,RAC1,RAP1B,RHOA,RHOB,RHOF,RND3,ROCK1
TcdB	Regulation of Actin-based Motility by Rho	6.64	1	0.0818	CDC42,ITGA5,MPRIP,RAC1,RHOA,RHOB,RHOF,RND3,ROCK1
TcdB	Signaling by Rho Family GTPases	7.57	1.069044968	0.0528	CDC42,CDC42EP1,CDC42EP2,EZR,ITGA5,JUN,MAP2K2,MAPK1,RAC1,RHOA,RHOB,RHOF,RND3,ROCK1
TcdB	Reelin Signaling in Neurons	4.2	1.133893419	0.056	CDC42,ITGA5,MAP2K2,MAPK1,RAC1,RAP1B,RHOA
TcdB	G?12/13 Signaling	4.03	1.133893419	0.0526	CDC42,JUN,MAP2K2,MAPK1,RAP1B,RHOA,ROCK1
TcdB	Production of Nitric Oxide and Reactive Oxygen Species in Macrophages	4.71	1.133893419	0.0479	CDC42,JUN,MAPK1,RAC1,RAP1B,RHOA,RHOB,RHOF,RND3
TcdB	Colorectal Cancer Metastasis Signaling	5.06	1.264911064	0.0417	CDC42,JUN,MAP2K2,MAPK1,RAC1,RAP1B,RHOA,RHOB,RHOF,RND3,WNT5A
TcdB	Epithelial Adherens Junction Signaling	6.34	1.264911064	0.0645	CDC42,ECT2,NOTCH2,RAC1,RAP1B,RHOA,ROCK1,SFN,YAP1,YWHAH
TcdB	HMGB1 Signaling	6.24	1.264911064	0.0629	CDC42,JUN,MAP2K2,MAPK1,RAC1,RAP1B,RHOA,RHOB,RHOF,RND3
TcdB	Hepatic Fibrosis Signaling Pathway	5.98	1.290994449	0.0364	CDC42,FTL,ITGA5,JUN,MAP2K2,MAPK1,RAC1,RAP1B,RHOA,RHOB,RHOF,RND3,ROCK1,WNT5A,YAP1
TcdB	Agrin Interactions at Neuromuscular Junction	3.69	1.341640786	0.0735	CDC42,JUN,MAPK1,RAC1,RAP1B
TcdB	Neurotrophin/TRK Signaling	3.46	1.341640786	0.0658	CDC42,JUN,MAP2K2,MAPK1,RAP1B
TcdB	PEDF Signaling	3.26	1.341640786	0.0595	MAPK1,RAC1,RAP1B,RHOA,ROCK1
TcdB	ERBB Signaling	3.06	1.341640786	0.0538	CDC42,JUN,MAP2K2,MAPK1,RAP1B
TcdB	Fc? Receptor-mediated Phagocytosis in Macrophages and Monocytes	3.06	1.341640786	0.0538	CDC42,EZR,HMOX1,MAPK1,RAC1
TcdB	TGF-? Signaling	3	1.341640786	0.0521	CDC42,JUN,MAP2K2,MAPK1,RAP1B
TcdB	fMLP Signaling in Neutrophils	2.42	1.341640786	0.0385	CDC42,MAP2K2,MAPK1,RAC1,RAP1B
TcdB	mTOR Signaling	6.14	1.414213562	0.0539	CDC42,HMOX1,MAPK1,RAC1,RAP1B,RHOA,RHOB,RHOF,RND3,RPS21,RPS4X
TcdB	G?q Signaling	6.09	1.414213562	0.0606	CDC42,HMOX1,MAP2K2,MAPK1,RAC1,RHOA,RHOB,RHOF,RND3,ROCK1
TcdB	Thrombin Signaling	6.08	1.414213562	0.0531	CDC42,MAP2K2,MAPK1,MPRIP,RAC1,RAP1B,RHOA,RHOB,RHOF,RND3,ROCK1
TcdB	HGF Signaling	5	1.414213562	0.0611	CDC42,CDKN2A,ITGA5,JUN,MAP2K2,MAPK1,RAC1,RAP1B
TcdB	RAC Signaling	4.86	1.414213562	0.0584	CDC42,ITGA5,JUN,MAP2K2,MAPK1,RAC1,RAP1B,RHOA
TcdB	Regulation Of The Epithelial Mesenchymal Transition By Growth Factors Pathway	3.82	1.414213562	0.0417	CDC42,JUN,MAP2K2,MAPK1,RAC1,RAP1B,RHOA,YAP1
TcdB	GDNF Family Ligand-Receptor Interactions	4.51	1.632993162	0.0789	CDC42,JUN,MAP2K2,MAPK1,RAC1,RAP1B
TcdB	Chemokine Signaling	4.47	1.632993162	0.0779	JUN,MAP2K2,MAPK1,MPRIP,RAP1B,RHOA
TcdB	Renal Cell Carcinoma Signaling	4.44	1.632993162	0.0769	CDC42,JUN,MAP2K2,MAPK1,RAC1,RAP1B
TcdB	LPS-stimulated MAPK Signaling	4.23	1.632993162	0.0706	CDC42,JUN,MAP2K2,MAPK1,RAC1,RAP1B
TcdB	PAK Signaling	3.47	1.632993162	0.0513	CDC42,ITGA5,MAP2K2,MAPK1,RAC1,RAP1B
TcdB	Endocannabinoid Developing Neuron Pathway	3.31	1.632993162	0.048	MAP2K2,MAPK1,MGLL,RAC1,RAP1B,RHOA
TcdB	HER-2 Signaling in Breast Cancer	2.69	1.632993162	0.0314	CDC42,DDX19B,JUN,MAP2K2,MAPK1,RAP1B,XIAP
TcdB	GNRH Signaling	2.42	1.632993162	0.0321	CDC42,JUN,MAP2K2,MAPK1,RAC1,RAP1B
TcdB	PI3K/AKT Signaling	2.31	1.632993162	0.0305	ITGA5,MAP2K2,MAPK1,RAP1B,SFN,YWHAH
TcdB	Autophagy	2.17	1.632993162	0.0284	ATG9A,JUN,MAP1LC3B,MAP2K2,MAPK1,SQSTM1
TcdB	Oxytocin Signaling Pathway	1.66	1.632993162	0.022	MAPK1,MPRIP,MYO10,RAP1B,RHOA,ROCK1
TcdB	Opioid Signaling Pathway	1.65	1.632993162	0.0218	AP2M1,CDC42,MAP2K2,MAPK1,RAC1,RAP1B
TcdB	Synaptogenesis Signaling Pathway	1.43	1.632993162	0.0194	AP2M1,CDC42,MAPK1,RAC1,RAP1B,RHOA
TcdB	Cholecystokinin/Gastrin-mediated Signaling	8.63	1.666666667	0.094	CDC42,JUN,MAP2K2,MAPK1,RAC1,RAP1B,RHOA,RHOB,RHOF,RND3,ROCK1
TcdB	Ferroptosis Signaling Pathway	6.1	1.666666667	0.0709	FTL,G3BP1,HMOX1,MAP2K2,MAPK1,RAP1B,SQSTM1,VDAC2,YAP1
TcdB	Cardiac Hypertrophy Signaling	5.2	1.666666667	0.0431	CDC42,JUN,MAP2K2,MAPK1,RAC1,RAP1B,RHOA,RHOB,RHOF,RND3,ROCK1
TcdB	Leukocyte Extravasation Signaling	4.69	1.666666667	0.0476	CDC42,EZR,MAP2K2,MAPK1,RAC1,RAP1B,RASSF5,RHOA,ROCK1
TcdB	Ephrin Receptor Signaling	4.51	1.666666667	0.0452	CDC42,ITGA5,MAP2K2,MAPK1,RAC1,RAP1B,RHOA,ROCK1,SDCBP
TcdB	Cardiac Hypertrophy Signaling (Enhanced)	1.59	1.666666667	0.017	GDE1,ITGA5,JUN,MAP2K2,MAPK1,RAP1B,RHOA,ROCK1,WNT5A
TcdB	14-3-3-mediated Signaling	6.13	1.889822365	0.0714	JUN,MAP2K2,MAPK1,RAP1B,SFN,TUBB2A,TUBB3,YAP1,YWHAH
TcdB	Natural Killer Cell Signaling	3.05	1.889822365	0.0363	CDC42,MAP2K2,MAPK1,RAC1,RAP1B,RASSF5,ROCK1
TcdB	B Cell Receptor Signaling	1.58	1.889822365	0.0192	CDC42,JUN,MAP2K2,MAPK1,RAC1,RAP1B,RASSF5
TcdB	CXCR4 Signaling	7.04	1.897366596	0.0663	CDC42,JUN,MAP2K2,MAPK1,RAC1,RAP1B,RHOA,RHOB,RHOF,RND3,ROCK1
TcdB	Actin Cytoskeleton Signaling	5.45	1.897366596	0.0458	CDC42,EZR,ITGA5,MAP2K2,MAPK1,MPRIP,MYO10,RAC1,RAP1B,RHOA,ROCK1
TcdB	Phospholipase C Signaling	3.45	1.897366596	0.0258	CDC42,HMOX1,ITGA5,MAP2K2,MAPK1,MPRIP,RAC1,RAP1B,RHOA,RHOB,RHOF,RND3
TcdB	Protein Kinase A Signaling	2.93	1.897366596	0.0255	GDE1,MAP2K2,MAPK1,PTP4A1,PTPN23,RAP1B,RHOA,ROCK1,SFN,YWHAH
TcdB	Phagosome Formation	1.39	1.897366596	0.015	CDC42,HMOX1,ITGA5,MAP2K2,MAPK1,MYO10,RAC1,RAP1B,RHOA,ROCK1
TcdB	Integrin Signaling	9	1.941450687	0.0683	BCAR3,CAPN2,CDC42,ITGA5,MAP2K2,MAPK1,MPRIP,RAC1,RAP1B,RHOA,RHOB,RHOF,RND3,ROCK1
TcdB	IGF-1 Signaling	4.72	2	0.0673	CCN1,JUN,MAP2K2,MAPK1,RAP1B,SFN,YWHAH
TcdB	CCR3 Signaling in Eosinophils	4.07	2	0.0534	MAP2K2,MAPK1,MPRIP,RAC1,RAP1B,RHOA,ROCK1
TcdB	Regulation of Cellular Mechanics by Calpain Protease	3.17	2	0.0568	CAPN2,EZR,ITGA5,MAPK1,RAP1B
TcdB	UVC-Induced MAPK Signaling	3.15	2	0.0784	JUN,MAP2K2,MAPK1,RAP1B
TcdB	Thrombopoietin Signaling	2.8	2	0.0635	JUN,MAP2K2,MAPK1,RAP1B
TcdB	Regulation of eIF4 and p70S6K Signaling	2.56	2	0.0343	ITGA5,MAP2K2,MAPK1,RAP1B,RPS21,RPS4X
TcdB	Thyroid Cancer Signaling	2.48	2	0.0519	JUN,MAP2K2,MAPK1,RAP1B
TcdB	JAK/STAT Signaling	2.39	2	0.0488	JUN,MAP2K2,MAPK1,RAP1B
TcdB	PDGF Signaling	2.31	2	0.0465	JUN,MAP2K2,MAPK1,RAP1B
TcdB	Prolactin Signaling	2.31	2	0.0465	JUN,MAP2K2,MAPK1,RAP1B
TcdB	RANK Signaling in Osteoclasts	2.26	2	0.0449	JUN,MAP2K2,MAPK1,XIAP
TcdB	Corticotropin Releasing Hormone Signaling	2.22	2	0.0345	JUN,JUND,MAP2K2,MAPK1,RAP1B
TcdB	EIF2 Signaling	2.16	2	0.0283	MAP2K2,MAPK1,RAP1B,RPS21,RPS4X,XIAP
TcdB	Mouse Embryonic Stem Cell Pluripotency	2.04	2	0.0388	MAP2K2,MAPK1,RAP1B,XIAP
TcdB	Role of MAPK Signaling in Promoting the Pathogenesis of Influenza	1.95	2	0.0367	JUN,MAP2K2,MAPK1,RAP1B
TcdB	Fc Epsilon RI Signaling	1.84	2	0.0339	MAP2K2,MAPK1,RAC1,RAP1B
TcdB	IL-6 Signaling	1.72	2	0.0312	JUN,MAP2K2,MAPK1,RAP1B
TcdB	P2Y Purigenic Receptor Signaling Pathway	1.7	2	0.0308	JUN,MAP2K2,MAPK1,RAP1B
TcdB	STAT3 Pathway	1.65	2	0.0296	MAP2K2,MAPK1,RAC1,RAP1B
TcdB	Apelin Endothelial Signaling Pathway	1.6	2	0.0286	JUN,MAP2K2,MAPK1,RAP1B
TcdB	Neuroinflammation Signaling Pathway	1.46	2	0.0197	HMOX1,JUN,MAPK1,RAC1,SLC1A3,XIAP
TcdB	IL-8 Signaling	7	2.110579412	0.058	CDC42,HMOX1,JUN,MAP2K2,MAPK1,RAC1,RAP1B,RHOA,RHOB,RHOF,RND3,ROCK1
TcdB	Senescence Pathway	2.61	2.121320344	0.0272	CAPN2,CDKN2A,JUN,MAP2K2,MAPK1,RAP1B,RASSF5,SQSTM1
TcdB	IL-3 Signaling	3.38	2.236067977	0.0633	JUN,MAP2K2,MAPK1,RAC1,RAP1B
TcdB	BMP signaling pathway	3.24	2.236067977	0.0588	JUN,MAP2K2,MAPK1,RAP1B,XIAP
TcdB	PI3K Signaling in B Lymphocytes	3.1	2.236067977	0.0438	CD81,JUN,MAP2K2,MAPK1,RAC1,RAP1B
TcdB	VEGF Signaling	2.98	2.236067977	0.0515	MAP2K2,MAPK1,RAP1B,ROCK1,SFN
TcdB	Renin-Angiotensin Signaling	2.55	2.236067977	0.0413	JUN,MAP2K2,MAPK1,RAC1,RAP1B
TcdB	Acute Phase Response Signaling	2.45	2.236067977	0.0326	FTL,HMOX1,JUN,MAP2K2,MAPK1,RAP1B
TcdB	Xenobiotic Metabolism General Signaling Pathway	2.31	2.236067977	0.0362	FTL,HMOX1,MAP2K2,MAPK1,RAP1B
TcdB	HIF1? Signaling	2.24	2.236067977	0.0294	HMOX1,JUN,MAP2K2,MAPK1,RAC1,RAP1B
TcdB	ERK/MAPK Signaling	2.15	2.236067977	0.0282	ITGA5,MAP2K2,MAPK1,RAC1,RAP1B,YWHAH
TcdB	Wound Healing Signaling Pathway	1.38	2.236067977	0.021	JUN,MAP2K2,MAPK1,RAC1,RAP1B
TcdB	Pancreatic Adenocarcinoma Signaling	4.22	2.449489743	0.0565	CDC42,CDKN2A,HMOX1,MAP2K2,MAPK1,RAC1,RAD51
TcdB	MSP-RON Signaling In Cancer Cells Pathway	3.1	2.449489743	0.0438	JUN,MAP2K2,MAPK1,RAP1B,SFN,YWHAH
TcdB	Erythropoietin Signaling Pathway	2.65	2.449489743	0.0357	JUN,MAP2K2,MAPK1,RAC1,RAP1B,XIAP
TcdB	Tumor Microenvironment Pathway	2.52	2.449489743	0.0337	ITGA5,JUN,MAP2K2,MAPK1,RAC1,RAP1B
TcdB	NRF2-mediated Oxidative Stress Response	6	3	0.0521	CDC34,DNAJB11,DNAJC11,FTL,HMOX1,JUN,JUND,MAP2K2,MAPK1,RAP1B,SQSTM1
TcnA	Oxidative Phosphorylation	9.26	-3.181980515	2.88E-01	ATP5F1B,ATP5F1C,ATP5MF,ATP5MG,ATP5PO,ATPAF2,COX5A,COX6A1,COX6B1,COX7A2,CYCS,MT-ATP6,MT-CO1,MT-ND5,NDUFA10,NDUFA12,NDUFA13,NDUFA3,NDUFA7,NDUFA8,NDUFAB1,NDUFB10,NDUFB6,NDUFB9,NDUFS2,NDUFS3,NDUFS5,NDUFS7,NDUFS8,SDHB,UQCR10,UQCRB
TcnA	EIF2 Signaling	15.70	-2.743977362	2.72E-01	ACTB,ACTC1,AGO2,EIF1,EIF2A,EIF2AK2,EIF2B4,EIF2S1,EIF2S3,EIF3C,EIF3G,EIF3I,EIF3K,EIF3L,EIF3M,EIF4A2,EIF4A3,EIF4E,EIF4G3,EIF5,EIF5B,GRB2,KRAS,MAPK3,PABPC1,PIK3C2A,PIK3C2B,PIK3C3,PIK3R4,PPP1CA,PTBP1,RAF1,RAP1B,RPL10,RPL18A,RPL21,RPL23,RPL27A,RPL29,RPL30,RPL32,RPL34,RPL35A,RPL36,RPL36AL,RPL37A,RPL38,RPL4,RPL9,RPLP0,RPLP1,RPS13,RPS14,RPS15,RPS17,RPS18,RPS5,RPS7,RPS8,SHC1,UBA52
TcnA	Purine Nucleotides De Novo Biosynthesis II	5.08	-2.645751311	6.36E-01	ADSL,ADSS2,ATIC,GMPS,IMPDH1,IMPDH2,PFAS
TcnA	RAN Signaling	3.51	-2.645751311	4.12E-01	KPNA2,KPNA4,KPNA6,KPNB1,RANBP1,RANGAP1,TNPO1
TcnA	Purine Nucleotides Degradation II (Aerobic)	2.39	-2.449489743	3.16E-01	ADA,GDA,IMPDH1,IMPDH2,NT5C2,NT5C3A
TcnA	RHOGDI Signaling	5.59	-2.121320344	1.86E-01	ACTB,ACTC1,ACTG1,ARHGAP1,ARHGAP5,ARHGDIA,ARHGEF2,ARHGEF7,ARPC4,CD44,CFL2,CREBBP,DIRAS3,EZR,FNBP1,GNB1L,GNB4,ITGA2,ITGA6,ITGAV,ITGB5,MSN,MYH10,MYH14,MYH9,MYL12B,MYL6,MYL9,MYLPF,PIKFYVE,PPP1R12A,PRKCA,RDX,RHOA,RHOB,RHOT1,ROCK1,ROCK2,WASF2,WASL
TcnA	Serine Biosynthesis	3.60	-2	8.00E-01	PHGDH,PSAT1,PSPH,UBAC2
TcnA	Superpathway of Geranylgeranyldiphosphate Biosynthesis I (via Mevalonate)	1.81	-2	2.78E-01	ACAA2,FNTB,HMGCS1,MVD,PMVK
TcnA	Urate Biosynthesis/Inosine 5'-phosphate Degradation	1.57	-2	2.86E-01	IMPDH1,IMPDH2,NT5C2,NT5C3A
TcnA	Cysteine Biosynthesis III (mammalia)	2.38	-1.889822365	2.80E-01	CBS/CBSL,EEF1AKMT4,MAT2A,MAT2B,PRMT1,PRMT3,PRMT5
TcnA	Fatty Acid β-oxidation I	2.00	-1.889822365	2.22E-01	ACAA2,ACADM,ACSF2,ACSL3,ACSL4,ECI1,HSD17B10,IVD
TcnA	Necroptosis Signaling Pathway	4.18	-1.671258044	1.85E-01	CAPN1,CAPN2,CAPNS1,CASP1,EIF2AK2,IKBKB,IKBKG,PGAM5,PPID,PPP3R1,PYGL,RIPK1,SLC25A13,SLC25A5,SLC25A6,STAT1,STAT2,TAB1,TIMM13,TIMM23,TIMM44,TIMM8A,TIMM8B,TIMM9,TOMM34,TOMM7,VDAC1,VDAC2,VDAC3
TcnA	Superpathway of Serine and Glycine Biosynthesis I	5.58	-1.632993162	8.57E-01	PHGDH,PSAT1,PSPH,SHMT1,SHMT2,UBAC2
TcnA	Methionine Degradation I (to Homocysteine)	1.95	-1.632993162	2.61E-01	EEF1AKMT4,MAT2A,MAT2B,PRMT1,PRMT3,PRMT5
TcnA	Cell Cycle: G1/S Checkpoint Regulation	1.53	-1.632993162	1.62E-01	ATR,CDK2,CUL1,HDAC1,HDAC2,HDAC6,PA2G4,PAK1IP1,SKP1,SKP2,TFDP1
TcnA	Dilated Cardiomyopathy Signaling Pathway	2.40	-1.605910137	1.55E-01	ACTB,ACTC1,ACTG1,BAG3,CACNA1F,CACNG6,DMD,LMNA,MAPK3,MYH10,MYH14,MYH9,MYL6,MYL9,MYO10,MYO18A,PDE3A,PRKACB,PRKAR1A,PRKAR1B,TNNC1,TNNI2,TPM1
TcnA	Superpathway of Methionine Degradation	3.60	-1.507556723	2.89E-01	CBS/CBSL,EEF1AKMT4,GOT1,MAT2A,MAT2B,MCEE,MMUT,MTR,PRMT1,PRMT3,PRMT5
TcnA	Sumoylation Pathway	2.94	-1.5	1.84E-01	ARHGDIA,CREBBP,CTBP1,CTBP2,DIRAS3,FNBP1,HDAC1,HDAC2,PIAS1,RANGAP1,RCOR1,RFC4,RHOA,RHOB,RHOT1,RPA1,SENP1,SUMO4,UBE2I
TcnA	Role of BRCA1 in DNA Damage Response	6.82	-1.414213562	2.87E-01	ACTB,ARID1A,ATF1,ATR,BLM,BRCC3,BRD7,FANCD2,HLTF,MLH1,MRE11,MSH6,NBN,PLK1,POU2F1,RFC4,RPA1,SMARCA2,SMARCB1,SMARCC2,SMARCD1,SMARCE1,STAT1
TcnA	Superpathway of Cholesterol Biosynthesis	1.47	-1.341640786	2.07E-01	ACAA2,DHCR24,HMGCS1,MVD,NSDHL,PMVK
TcnA	Pyrimidine Deoxyribonucleotides De Novo Biosynthesis I	1.37	-1.341640786	2.17E-01	AK1,AK4,NME1,NME2,TYMS
TcnA	Endocannabinoid Cancer Inhibition Pathway	2.86	-1.224744871	1.66E-01	AKT1S1,CASP1,CASP4,CREBBP,EIF2A,GNB1L,MAP2K3,MAP2K7,MAPK3,MLST8,PIK3C2A,PIK3C2B,PIK3C3,PIK3R4,PRKAA1,PRKACB,PRKAR1A,PRKAR1B,PTK2,RAF1,RHOA,ROCK1,ROCK2,SPTLC1
TcnA	HIPPO signaling	5.70	-1.154700538	2.59E-01	CD44,CUL1,ITCH,PARD3,PATJ,PPP1CA,PPP1R11,PPP1R12A,PPP1R14B,PPP1R7,PPP2CA,PPP2R5C,SFN,SKP1,SKP2,SMAD2,SMAD5,YWHAB,YWHAG,YWHAH,YWHAQ,YWHAZ
TcnA	Pyrimidine Ribonucleotides De Novo Biosynthesis	1.44	-1.133893419	1.89E-01	AK1,AK4,CAD,CTPS2,NME1,NME2,NUDT5
TcnA	PEDF Signaling	1.92	-1.069044968	1.67E-01	IKBKB,IKBKG,KRAS,MAPK3,PIK3C2A,PIK3C2B,PIK3C3,PIK3R4,RAF1,RAP1B,RHOA,ROCK1,ROCK2,WASF2
TcnA	tRNA Charging	7.33	-1	4.10E-01	AARS1,AARS2,CARS1,DARS1,DARS2,FARSA,GARS1,HARS1,HARS2,IARS1,IARS2,NARS2,SARS1,TARS1,TARS2,YARS1
TcnA	Glutathione Redox Reactions II	4.26	-1	1.00E+00	GLRX,GSR,PDIA3,TXNDC12
TcnA	UDP-N-acetyl-D-glucosamine Biosynthesis II	3.15	-1	6.67E-01	GFPT2,GNPNAT1,PGM3,UAP1
TcnA	CDK5 Signaling	2.42	-1	1.67E-01	CAPN1,ITGA2,ITGA6,KRAS,LAMB1,LAMB3,MAPK3,PPP1CA,PPP1R11,PPP1R12A,PPP1R14B,PPP1R7,PPP2CA,PPP2R5C,PRKACB,PRKAR1A,PRKAR1B,RAF1,RAP1B
TcnA	Neurotrophin/TRK Signaling	1.91	-0.832050294	1.71E-01	CREBBP,GRB2,KRAS,MAP2K3,MAP2K7,MAPK3,PIK3C2A,PIK3C2B,PIK3C3,PIK3R4,RAF1,RAP1B,SHC1
TcnA	Ceramide Signaling	1.36	-0.832050294	1.44E-01	CTSD,CYCS,DIABLO,KRAS,MAPK3,PIK3C2A,PIK3C2B,PIK3C3,PIK3R4,PPP2CA,PPP2R5C,RAF1,RAP1B
TcnA	Folate Transformations I	4.57	-0.816496581	6.67E-01	MTHFD1L,MTHFD2,MTHFS,MTR,SHMT1,SHMT2
TcnA	Unfolded protein response	1.67	-0.816496581	1.56E-01	CEBPB,DNAJA1,DNAJA2,DNAJA3,DNAJB12,DNAJB6,DNAJC12,EIF2A,HSP90B1,HSPA14,HSPA8,MAP2K7,OS9,VCP
TcnA	ERBB Signaling	1.85	-0.774596669	1.60E-01	EGFR,GRB2,KRAS,MAP2K3,MAPK3,NCK1,PIK3C2A,PIK3C2B,PIK3C3,PIK3R4,PRKCA,RAF1,RAP1B,RPS6KB1,SHC1
TcnA	Salvage Pathways of Pyrimidine Ribonucleotides	1.70	-0.774596669	1.53E-01	AK1,AK4,APOBEC3B,CDK1,CDK2,EIF2AK2,MAP2K3,MAPK3,NME1,NME2,PLK1,PRKAA1,PRPF4B,UCK2,UCKL1
TcnA	Interferon Signaling	2.00	-0.707106781	2.22E-01	IFI35,IFIT1,IFIT3,ISG15,OAS1,PIAS1,STAT1,STAT2
TcnA	Angiopoietin Signaling	1.51	-0.707106781	1.56E-01	CRK,GRB2,IKBKB,IKBKG,KRAS,NCK1,PIK3C2A,PIK3C2B,PIK3C3,PIK3R4,PTK2,RAP1B
TcnA	Endometrial Cancer Signaling	1.91	-0.632455532	1.83E-01	CTNNA1,GRB2,KRAS,MAPK3,MLH1,PIK3C2A,PIK3C2B,PIK3C3,PIK3R4,RAF1,RAP1B
TcnA	IL-2 Signaling	1.85	-0.632455532	1.80E-01	CSNK2A2,GRB2,KRAS,MAPK3,PIK3C2A,PIK3C2B,PIK3C3,PIK3R4,RAF1,RAP1B,SHC1
TcnA	3-phosphoinositide Degradation	3.36	-0.577350269	1.62E-01	ACP1,ATP1A1,EYA4,ILKAP,MINPP1,NUDT1,NUDT16,NUDT5,NUDT9,PAWR,PGAM5,PIKFYVE,PPFIA1,PPP1CA,PPP1R11,PPP1R12A,PPP1R14B,PPP1R7,PPP1R8,PPP2CA,PPP2R5C,PPP3R1,PPP4C,PPP4R1,PPP5C,PRUNE1,PTPMT1,PTPN12,PTPN6,SACM1L,SET
TcnA	CD40 Signaling	1.95	-0.577350269	1.79E-01	ATF1,IKBKB,IKBKG,MAP2K3,MAP2K7,MAPK3,MAPKAPK2,PIK3C2A,PIK3C2B,PIK3C3,PIK3R4,STAT3
TcnA	Polyamine Regulation in Colon Cancer	4.69	-0.5	2.76E-01	AKT1S1,CSNK2A2,DHPS,DOHH,EIF5A,GNB1L,KRAS,MAP2K3,MAP2K7,MAPK3,MLST8,RAF1,RHOA,SLC3A2,SRM,STIM1
TcnA	NF-κB Activation by Viruses	3.07	-0.5	2.05E-01	EIF2AK2,IKBKB,IKBKG,ITGA2,ITGA6,ITGAV,KRAS,MAPK3,PIK3C2A,PIK3C2B,PIK3C3,PIK3R4,PRKCA,RAF1,RAP1B,RIPK1
TcnA	IL-3 Signaling	3.01	-0.5	2.03E-01	GRB2,KRAS,MAPK3,PIK3C2A,PIK3C2B,PIK3C3,PIK3R4,PPP3R1,PRKCA,PTPN6,RAF1,RAP1B,SHC1,STAT1,STAT3,STAT6
TcnA	IL-6 Signaling	2.19	-0.447213595	1.56E-01	CEBPB,CSNK2A2,GRB2,HSPB1,IKBKB,IKBKG,KRAS,MAP2K3,MAP2K7,MAPK3,MAPKAPK2,PIK3C2A,PIK3C2B,PIK3C3,PIK3R4,RAF1,RAP1B,SHC1,STAT3,TAB1
TcnA	Adrenomedullin signaling pathway	1.45	-0.426401433	1.26E-01	CALM1 (includes others),CEBPB,GRB2,KRAS,MAP2K3,MAP2K7,MAPK3,MYLK,PDIA3,PIK3C2A,PIK3C2B,PIK3C3,PIK3R4,PLCL2,PRKACB,PRKAR1A,PRKAR1B,PTK2,RAF1,RAP1B,RXRB,SHC1,SLC39A7,SMARCC2,TFAP2A
TcnA	D-myo-inositol (1,4,5,6)-Tetrakisphosphate Biosynthesis	3.52	-0.39223227	1.68E-01	ACP1,ATP1A1,EYA4,ILKAP,MINPP1,NUDT1,NUDT16,NUDT5,NUDT9,PAWR,PGAM5,PIKFYVE,PPFIA1,PPP1CA,PPP1R11,PPP1R12A,PPP1R14B,PPP1R7,PPP1R8,PPP2CA,PPP2R5C,PPP3R1,PPP4C,PPP4R1,PPP5C,PRUNE1,PTPN12,PTPN6,SACM1L,SET
TcnA	D-myo-inositol (3,4,5,6)-tetrakisphosphate Biosynthesis	3.52	-0.39223227	1.68E-01	ACP1,ATP1A1,EYA4,ILKAP,MINPP1,NUDT1,NUDT16,NUDT5,NUDT9,PAWR,PGAM5,PIKFYVE,PPFIA1,PPP1CA,PPP1R11,PPP1R12A,PPP1R14B,PPP1R7,PPP1R8,PPP2CA,PPP2R5C,PPP3R1,PPP4C,PPP4R1,PPP5C,PRUNE1,PTPN12,PTPN6,SACM1L,SET
TcnA	D-myo-inositol-5-phosphate Metabolism	2.89	-0.39223227	1.54E-01	ACP1,ATP1A1,EYA4,ILKAP,MINPP1,NUDT1,NUDT16,NUDT5,NUDT9,PAWR,PGAM5,PIKFYVE,PPFIA1,PPP1CA,PPP1R11,PPP1R12A,PPP1R14B,PPP1R7,PPP1R8,PPP2CA,PPP2R5C,PPP3R1,PPP4C,PPP4R1,PPP5C,PRUNE1,PTPN12,PTPN6,SACM1L,SET
TcnA	Oncostatin M Signaling	2.01	-0.333333333	2.09E-01	GRB2,KRAS,MAPK3,MT2A,RAF1,RAP1B,SHC1,STAT1,STAT3
TcnA	Assembly of RNA Polymerase II Complex	1.60	-0.333333333	1.80E-01	ERCC3,GTF2A1,GTF2E2,GTF2F1,POLR2A,POLR2D,POLR2G,POLR2H,POLR2L
TcnA	Estrogen-Dependent Breast Cancer Signaling	1.43	-0.333333333	1.52E-01	CREBBP,DHRS11,EGFR,HSD17B10,HSD17B12,KRAS,MAPK3,PIK3C2A,PIK3C2B,PIK3C3,PIK3R4,RAP1B
TcnA	Neuregulin Signaling	1.37	-0.333333333	1.37E-01	CRK,EGFR,GRB2,HSP90AB1,HSP90B1,ITGA2,ITGA6,ITGAV,ITGB5,KRAS,MAPK3,PRKCA,RAF1,RAP1B,RPS6KB1,SHC1
TcnA	Senescence Pathway	4.16	-0.316227766	1.55E-01	ANAPC13,ANAPC4,ANAPC5,ATR,CACNA1F,CACNG6,CALM1 (includes others),CAPN1,CAPN2,CAPNS1,CDC27,CDK1,CDK2,CEBPB,CREBBP,DHCR24,DLAT,EED,EIF4E,EIF4EBP1,EZH2,IKBKB,IKBKG,KRAS,MAP2K3,MAP2K7,MAPK3,MAPKAPK2,MCU,MRE11,NBN,PDHB,PIK3C2A,PIK3C2B,PIK3C3,PIK3R4,PPP1CA,PPP2CA,PPP2R5C,PPP3R1,RAF1,RAP1B,RASSF5,SMAD2,SMAD5,TBK1
TcnA	Non-Small Cell Lung Cancer Signaling	3.01	-0.301511345	1.91E-01	EGFR,GRB2,HDAC1,HDAC2,HDAC6,KRAS,MAPK3,PA2G4,PIK3C2A,PIK3C2B,PIK3C3,PIK3R4,PRKCA,RAF1,RAP1B,RASSF5,RXRB,TFDP1
TcnA	Renal Cell Carcinoma Signaling	2.95	-0.301511345	2.00E-01	CREBBP,CRK,ELOB,ELOC,FH,GRB2,KRAS,MAPK3,MET,PIK3C2A,PIK3C2B,PIK3C3,PIK3R4,RAF1,RAP1B,UBA52
TcnA	Macropinocytosis Signaling	2.31	-0.301511345	1.84E-01	ABI1,ACTN4,ANKFY1,ITGB5,KRAS,MET,PIK3C2A,PIK3C2B,PIK3C3,PIK3R4,PRKCA,RAB34,RAP1B,RHOA
TcnA	ERB2-ERBB3 Signaling	1.66	-0.301511345	1.69E-01	GRB2,KRAS,MAPK3,PIK3C2A,PIK3C2B,PIK3C3,PIK3R4,RAF1,RAP1B,SHC1,STAT3
TcnA	ERBB4 Signaling	1.53	-0.301511345	1.62E-01	GRB2,KRAS,MAPK3,PIK3C2A,PIK3C2B,PIK3C3,PIK3R4,PRKCA,RAF1,RAP1B,SHC1
TcnA	Regulation of Cellular Mechanics by Calpain Protease	3.77	-0.277350098	2.13E-01	ACTN4,CAPN1,CAPN2,CAPNS1,CAST,CDK1,CDK2,EGFR,EZR,GRB2,ITGA2,ITGA6,ITGAV,ITGB5,KRAS,MAPK3,PTK2,RAP1B,TLN1
TcnA	Acute Myeloid Leukemia Signaling	2.35	-0.277350098	1.76E-01	EIF4EBP1,GRB2,IDH1,IDH2,KRAS,MAP2K3,MAP2K7,MAPK3,PIK3C2A,PIK3C2B,PIK3C3,PIK3R4,RAF1,RAP1B,RPS6KB1,STAT3
TcnA	Ovarian Cancer Signaling	1.78	-0.277350098	1.39E-01	CD44,EGFR,HDAC1,HDAC2,HDAC6,KRAS,MAPK3,MLH1,MSH6,PA2G4,PIK3C2A,PIK3C2B,PIK3C3,PIK3R4,PRKACB,PRKAR1A,PRKAR1B,RAF1,RAP1B,RPS6KB1,TFDP1,WNT5A
TcnA	Telomerase Signaling	2.74	-0.25819889	1.78E-01	EGFR,GRB2,HDAC1,HDAC2,HDAC6,HSP90AB1,HSP90B1,KRAS,MAPK3,PIK3C2A,PIK3C2B,PIK3C3,PIK3R4,PPP2CA,PPP2R5C,PTGES3,RAF1,RAP1B,SHC1
TcnA	IGF-1 Signaling	5.74	-0.242535625	2.40E-01	CCN1,CSNK2A2,GRB2,KRAS,MAPK3,NEDD4,PIK3C2A,PIK3C2B,PIK3C3,PIK3R4,PRKACB,PRKAR1A,PRKAR1B,PTK2,RAF1,RAP1B,RPS6KB1,SFN,SHC1,STAT3,YWHAB,YWHAG,YWHAH,YWHAQ,YWHAZ
TcnA	Glioma Invasiveness Signaling	3.92	-0.242535625	2.33E-01	CD44,DIRAS3,FNBP1,HMMR,ITGAV,KRAS,MAPK3,PIK3C2A,PIK3C2B,PIK3C3,PIK3R4,PLAUR,PTK2,RAP1B,RHOA,RHOB,RHOT1
TcnA	JAK/STAT Signaling	3.28	-0.242535625	2.07E-01	CEBPB,GRB2,KRAS,MAPK3,PIAS1,PIK3C2A,PIK3C2B,PIK3C3,PIK3R4,PTPN6,RAF1,RAP1B,SHC1,STAT1,STAT2,STAT3,STAT6
TcnA	Melanocyte Development and Pigmentation Signaling	2.49	-0.242535625	1.77E-01	CREBBP,CRK,GRB2,KRAS,MAPK3,PIK3C2A,PIK3C2B,PIK3C3,PIK3R4,PRKACB,PRKAR1A,PRKAR1B,PTPN6,RAF1,RAP1B,RPS6KB1,SHC1
TcnA	HGF Signaling	2.04	-0.242535625	1.52E-01	CDK2,DOCK1,GRB2,ITGA2,ITGA6,ITGAV,ITGB5,KRAS,MAP2K7,MAPK3,MET,PIK3C2A,PIK3C2B,PIK3C3,PIK3R4,PRKCA,PTK2,RAF1,RAP1B,STAT3
TcnA	Spliceosomal Cycle	8.10	-0.229415734	3.88E-01	CWC15,DDX39B,DDX46,DHX16,DHX38,EFTUD2,EIF4A3,HSPA8,MAGOH,RNF113A,SF3A1,SF3A3,SF3B1,SF3B4,SLU7,U2AF1/U2AF1L5,U2AF2,XAB2,YJU2
TcnA	NRF2-mediated Oxidative Stress Response	5.28	-0.229415734	1.77E-01	ACTB,ACTC1,ACTG1,CBR1,CREBBP,CUL3,DNAJA1,DNAJA2,DNAJA3,DNAJB12,DNAJB6,DNAJC12,EPHX1,ERP29,GCLM,GSR,GSTM3,GSTM4,HSP90AB1,HSP90B1,HSPB8,JUND,KRAS,MAP2K3,MAP2K7,MAPK3,MGST1,MGST2,PIK3C2A,PIK3C2B,PIK3C3,PIK3R4,PRDX1,PRKCA,RAF1,RAP1B,SCARB1,SOD1,STIP1,UBE2E3,USP14,VCP
TcnA	HER-2 Signaling in Breast Cancer	5.77	-0.179605302	1.85E-01	AAAS,AKT1S1,ARF1,ARF4,COPS6,COX5A,COX6A1,COX6B1,COX7A2,DDX19B,EGFR,GLE1,GNB1L,GRB2,IKBKB,IKBKG,ITGB5,KPNB1,KRAS,MAPK3,MLST8,MT-CO1,MTCL1,NDC1,NUP160,NUP43,NUP50,NUP88,PARD3,PIK3C2A,PIK3C2B,PIK3C3,PIK3R4,PRKCA,RAE1,RAF1,RAP1B,RPS6KB1,SEH1L,STAT3,TSC1,YES1
TcnA	3-phosphoinositide Biosynthesis	4.16	-0.179605302	1.71E-01	ACP1,ATP1A1,EYA4,ILKAP,MINPP1,NUDT1,NUDT16,NUDT5,NUDT9,PAWR,PGAM5,PI4K2A,PIK3C2A,PIK3C2B,PIK3C3,PIK3R4,PIKFYVE,PPFIA1,PPP1CA,PPP1R11,PPP1R12A,PPP1R14B,PPP1R7,PPP1R8,PPP2CA,PPP2R5C,PPP3R1,PPP4C,PPP4R1,PPP5C,PRUNE1,PTPN12,PTPN6,SACM1L,SET
TcnA	Superpathway of Inositol Phosphate Compounds	3.04	-0.179605302	1.50E-01	ACP1,ATP1A1,EYA4,ILKAP,MINPP1,NUDT1,NUDT16,NUDT5,NUDT9,PAWR,PGAM5,PI4K2A,PIK3C2A,PIK3C2B,PIK3C3,PIK3R4,PIKFYVE,PPFIA1,PPP1CA,PPP1R11,PPP1R12A,PPP1R14B,PPP1R7,PPP1R8,PPP2CA,PPP2R5C,PPP3R1,PPP4C,PPP4R1,PPP5C,PRUNE1,PTPN12,PTPN6,SACM1L,SET
TcnA	Kinetochore Metaphase Signaling Pathway	8.00	0.185695338	2.70E-01	ANAPC13,ANAPC4,ANAPC5,AURKB,BUB1B,BUB3,CDC27,CDK1,CENPE,CENPH,DSN1,MACROH2A1,MAD1L1,MAD2L1,MASTL,MIS12,NUF2,PLK1,PPP1CA,PPP1R11,PPP1R12A,PPP1R14B,PPP1R7,PPP2R5C,RAD21,SMC1A,SMC1B,SPC24,SPC25,ZW10
TcnA	HIF1α Signaling	1.69	0.19245009	1.30E-01	CREBBP,EIF4E,EIF4EBP1,ELOB,ELOC,HK1,HK2,HSPA14,HSPA8,KRAS,LDHB,MAP2K3,MAP2K7,MAPK3,MET,NAA10,PIK3C2A,PIK3C2B,PIK3C3,PIK3R4,PKM,PPP3R1,PRKCA,RAF1,RAP1B,RPS6KB1,STAT3
TcnA	Insulin Receptor Signaling	4.70	0.2	2.00E-01	CRK,EIF2B4,EIF4E,EIF4EBP1,GRB2,GYS1,KRAS,MAPK3,NCK1,PIK3C2A,PIK3C2B,PIK3C3,PIK3R4,PPP1CA,PPP1R11,PPP1R12A,PPP1R14B,PPP1R7,PRKACB,PRKAR1A,PRKAR1B,RAF1,RAP1B,RPS6KB1,SHC1,TRIP10,TSC1,VAMP2
TcnA	PI3K/AKT Signaling	1.92	0.208514414	1.36E-01	EIF4E,EIF4EBP1,GRB2,GYS1,HSP90AB1,HSP90B1,IKBKB,IKBKG,ITGA2,ITGA6,ITGAV,ITGB5,KRAS,MAPK3,PPP2CA,PPP2R5C,RAF1,RAP1B,RPS6KB1,SFN,SHC1,TSC1,YWHAB,YWHAG,YWHAH,YWHAQ,YWHAZ
TcnA	NER (Nucleotide Excision Repair, Enhanced Pathway)	5.82	0.21821789	2.43E-01	COPS2,COPS4,COPS6,COPS8,CUL4A,ERCC3,ERCC6,LIG1,NEDD8,POLD2,POLR2A,POLR2D,POLR2G,POLR2H,POLR2L,PRIM2,RFC4,RPA1,RPA2,RPA3,TCEA1,UBE2I,UBE2N,USP7,XAB2
TcnA	PAK Signaling	4.71	0.21821789	2.12E-01	ARHGEF7,CFL2,GRB2,ITGA2,ITGA6,ITGAV,ITGB5,KRAS,MAPK3,MYL12B,MYL6,MYL9,MYLK,MYLPF,NCK1,PAK1IP1,PIK3C2A,PIK3C2B,PIK3C3,PIK3R4,PTK2,RAF1,RAP1B,SHC1,WASL
TcnA	PDGF Signaling	3.03	0.242535625	1.98E-01	ACP1,CRK,CSNK2A2,EIF2AK2,GRB2,KRAS,MAPK3,PIK3C2A,PIK3C2B,PIK3C3,PIK3R4,PRKCA,RAF1,RAP1B,SHC1,STAT1,STAT3
TcnA	EGF Signaling	4.37	0.25819889	2.73E-01	CSNK2A2,EGFR,GRB2,MAP2K7,MAPK3,PIK3C2A,PIK3C2B,PIK3C3,PIK3R4,PRKCA,RAF1,RPS6KB1,SHC1,STAT1,STAT3
TcnA	FGF Signaling	2.30	0.25819889	1.79E-01	CREBBP,CRK,GRB2,MAP2K3,MAPK3,MAPKAPK2,MET,PIK3C2A,PIK3C2B,PIK3C3,PIK3R4,PRKCA,PTPN6,RAF1,STAT3
TcnA	Thrombopoietin Signaling	2.62	0.277350098	2.06E-01	GRB2,KRAS,MAPK3,PIK3C2A,PIK3C2B,PIK3C3,PIK3R4,PRKCA,RAF1,RAP1B,SHC1,STAT1,STAT3
TcnA	Prolactin Signaling	2.60	0.277350098	1.86E-01	CEBPB,CREBBP,GRB2,KRAS,MAPK3,NMI,PIK3C2A,PIK3C2B,PIK3C3,PIK3R4,PRKCA,RAF1,RAP1B,SHC1,STAT1,STAT3
TcnA	LPS-stimulated MAPK Signaling	1.53	0.277350098	1.53E-01	ATF1,IKBKB,IKBKG,KRAS,MAP2K3,MAPK3,PIK3C2A,PIK3C2B,PIK3C3,PIK3R4,PRKCA,RAF1,RAP1B
TcnA	Calcium Signaling	1.72	0.301511345	1.30E-01	ACTC1,CACNA1F,CACNG6,CALM1 (includes others),CREBBP,HDAC1,HDAC2,HDAC6,MAPK3,MCU,MYH10,MYH14,MYH9,MYL6,MYL9,MYO10,MYO18A,PPP3R1,PRKACB,PRKAR1A,PRKAR1B,RAP1B,TNNC1,TNNI2,TPM1,TPM2,TPM3,TPM4
TcnA	SPINK1 General Cancer Pathway	1.49	0.301511345	1.59E-01	EGFR,KRAS,MAPK3,MT2A,PIK3C2A,PIK3C2B,PIK3C3,PIK3R4,RAF1,RAP1B,STAT3
TcnA	Coronavirus Replication Pathway	1.88	0.333333333	2.00E-01	ARCN1,BAG3,COPG1,COPG2,COPZ1,TUBB,TUBB3,TUBB4A,TUBB4B
TcnA	Lymphotoxin β Receptor Signaling	1.75	0.333333333	1.82E-01	CREBBP,CYCS,DIABLO,IKBKB,IKBKG,MAPK3,PIK3C2A,PIK3C2B,PIK3C3,PIK3R4
TcnA	CCR3 Signaling in Eosinophils	1.65	0.333333333	1.41E-01	CALM1 (includes others),CFL2,GNB1L,GNB4,KRAS,MAPK3,MPRIP,MYLK,PIK3C2A,PIK3C2B,PIK3C3,PIK3R4,PPP1R12A,PRKCA,RAF1,RAP1B,RHOA,ROCK1,ROCK2
TcnA	Mitotic Roles of Polo-Like Kinase	2.90	0.377964473	2.12E-01	ANAPC13,ANAPC4,ANAPC5,CAPN1,CDC27,CDK1,HSP90AB1,HSP90B1,PLK1,PPP2CA,PPP2R5C,RAD21,SLK,SMC1A
TcnA	HOTAIR Regulatory Pathway	2.18	0.40824829	1.47E-01	AGO2,ATG7,CD44,CREBBP,EED,ELAVL1,EZH2,HDAC1,HDAC2,KMT2C,MET,PIK3C2A,PIK3C2B,PIK3C3,PIK3R4,RBBP4,RBBP7,RCOR1,ROCK1,ROCK2,SNUPN,STAT3,STK38,WNT5A
TcnA	Paxillin Signaling	4.42	0.447213595	2.13E-01	ACTB,ACTC1,ACTG1,ACTN4,ARF1,ARHGEF7,CRK,DOCK1,GRB2,ITGA2,ITGA6,ITGAV,ITGB5,KRAS,NCK1,PIK3C2A,PIK3C2B,PIK3C3,PIK3R4,PTK2,PTPN12,RAP1B,TLN1
TcnA	UDP-N-acetyl-D-galactosamine Biosynthesis II	2.48	0.447213595	3.85E-01	GNPNAT1,HK1,HK2,PGM3,UAP1
TcnA	Glutathione Redox Reactions I	1.54	0.447213595	2.14E-01	GPX1,GSR,MGST1,MGST2,PRDX6,PTGES
TcnA	Synaptogenesis Signaling Pathway	3.32	0.457495711	1.43E-01	AP1B1,AP1G2,ARHGEF7,ARPC4,CALM1 (includes others),CLASP2,CREBBP,CRK,EIF4EBP1,EIF4EBP2,FARP1,GPAA1,GRB2,HSPA8,KRAS,LRP1,MAP1B,MAPK3,MARCKS,NAP1L1,NAPA,NAPG,NSF,PAFAH1B1,PIK3C2A,PIK3C2B,PIK3C3,PIK3R4,PRKACB,PRKAR1A,PRKAR1B,RAF1,RAP1B,RHOA,RPS6KB1,SGTA,SHC1,STXBP1,STXBP3,TLN1,VAMP2,VAMP3,WASL,YES1,YKT6
TcnA	p70S6K Signaling	3.46	0.471404521	1.82E-01	EEF2K,EGFR,GRB2,KRAS,MAPK3,PDIA3,PIK3C2A,PIK3C2B,PIK3C3,PIK3R4,PLCL2,PPP2CA,PPP2R5C,PRKCA,RAF1,RAP1B,RPS6KB1,SFN,SHC1,YWHAB,YWHAG,YWHAH,YWHAQ,YWHAZ
TcnA	Coronavirus Pathogenesis Pathway	5.82	0.493196962	1.92E-01	ADAM9,CASP1,CCDC22,CDK2,DDX58,EEF1A1,EEF1A2,EIF2A,EIF4E,HDAC1,HDAC2,HDAC6,IKBKB,KPNB1,MAPK3,NPC1,OAS1,OAS3,PA2G4,PIK3C3,PIKFYVE,PTGES2,RIPK1,RPS13,RPS14,RPS15,RPS17,RPS18,RPS5,RPS7,RPS8,STAT1,STAT2,STAT3,TBK1,TFDP1,TNPO1,TNPO2,ZC3HAV1
TcnA	CSDE1 Signaling Pathway	3.68	0.534522484	2.50E-01	AGO2,CDK11B,CSDE1,CTTN,DDX6,EDC3,HNRNPD,LSM14A,PABPC1,PTBP1,PUM1,RPL9,SYNCRIP,TRIO
TcnA	Actin Nucleation by ARP-WASP Complex	3.51	0.534522484	2.04E-01	ARPC4,DIRAS3,FNBP1,GRB2,ITGA2,ITGA6,ITGAV,ITGB5,KRAS,NCK1,PPP1R12A,RAP1B,RHOA,RHOB,RHOT1,ROCK1,ROCK2,VASP,WASL
TcnA	CNTF Signaling	2.54	0.577350269	2.11E-01	GRB2,KRAS,MAPK3,PIK3C2A,PIK3C2B,PIK3C3,PIK3R4,RAF1,RAP1B,RPS6KB1,STAT1,STAT3
TcnA	UVA-Induced MAPK Signaling	2.03	0.577350269	1.63E-01	CYCS,EGFR,KRAS,MAPK3,PARP14,PDIA3,PIK3C2A,PIK3C2B,PIK3C3,PIK3R4,PLCL2,PRKCA,RAP1B,RPS6KB1,STAT1,TNKS
TcnA	Small Cell Lung Cancer Signaling	2.49	0.632455532	1.77E-01	CDK2,CKS1B,CYCS,HDAC1,HDAC2,HDAC6,IKBKB,IKBKG,PA2G4,PIK3C2A,PIK3C2B,PIK3C3,PIK3R4,PTK2,RXRB,SKP2,TFDP1
TcnA	PFKFB4 Signaling Pathway	2.30	0.632455532	2.17E-01	CREBBP,HK1,HK2,MAP2K3,MAP2K7,MAPK3,NCOA3,PRKACB,PRKAR1A,PRKAR1B
TcnA	UVB-Induced MAPK Signaling	1.92	0.632455532	1.92E-01	EGFR,EIF4E,EIF4EBP1,MAPK3,PIK3C2A,PIK3C2B,PIK3C3,PIK3R4,PRKCA,RPS6KB1
TcnA	Melatonin Signaling	1.37	0.632455532	1.53E-01	CALM1 (includes others),MAP2K3,MAP2K7,MAPK3,PDIA3,PLCL2,PRKACB,PRKAR1A,PRKAR1B,PRKCA,RAF1
TcnA	Cardiac Hypertrophy Signaling	3.96	0.666666667	1.58E-01	ADSS2,CACNA1F,CACNG6,CALM1 (includes others),CREBBP,DIRAS3,EIF2B4,EIF4E,FNBP1,GNB1L,GNB4,GRB2,HSPB1,KRAS,MAP2K3,MAP2K7,MAPK3,MAPKAPK2,MYL12B,MYL6,MYL9,MYLPF,PDIA3,PIK3C2A,PIK3C2B,PIK3C3,PIK3R4,PLCL2,PPP3R1,PRKACB,PRKAR1A,PRKAR1B,RAF1,RAP1B,RHOA,RHOB,RHOT1,ROCK1,ROCK2,RPS6KB1,TAB1
TcnA	Leptin Signaling in Obesity	1.91	0.707106781	1.71E-01	GRB2,MAPK3,PDE3A,PDIA3,PIK3C2A,PIK3C2B,PIK3C3,PIK3R4,PLCL2,PRKACB,PRKAR1A,PRKAR1B,STAT3
TcnA	Apelin Pancreas Signaling Pathway	1.39	0.707106781	1.74E-01	PIK3C2A,PIK3C2B,PIK3C3,PIK3R4,PRKAA1,PRKACB,PRKAR1A,PRKAR1B
TcnA	Death Receptor Signaling	2.90	0.727606875	1.88E-01	ACIN1,ACTB,ACTC1,ACTG1,CYCS,DFFA,DIABLO,HSPB1,IKBKB,IKBKG,LMNA,MAP2K7,PARP14,RIPK1,ROCK1,SPTAN1,TBK1,TNKS
TcnA	NGF Signaling	2.25	0.727606875	1.61E-01	CREBBP,CRK,GRB2,IKBKB,IKBKG,KRAS,MAPK3,PIK3C2A,PIK3C2B,PIK3C3,PIK3R4,RAF1,RAP1B,RHOA,ROCK1,ROCK2,RPS6KB1,SHC1,TRIO
TcnA	Cholecystokinin/Gastrin-mediated Signaling	1.59	0.727606875	1.43E-01	DIRAS3,EGFR,FNBP1,GRB2,KRAS,MAP2K3,MAPK3,PRKCA,PTK2,RAF1,RAP1B,RHOA,RHOB,RHOT1,ROCK1,ROCK2,SHC1
TcnA	Thrombin Signaling	3.53	0.816496581	1.60E-01	ARHGEF2,DIRAS3,EGFR,FNBP1,GNB1L,GNB4,GRB2,IKBKB,KRAS,MAPK3,MPRIP,MYL12B,MYL6,MYL9,MYLK,MYLPF,PDIA3,PIK3C2A,PIK3C2B,PIK3C3,PIK3R4,PLCL2,PPP1R12A,PRKCA,PTK2,RAF1,RAP1B,RHOA,RHOB,RHOT1,ROCK1,ROCK2,RPS6KB1,SHC1
TcnA	Cyclins and Cell Cycle Regulation	1.92	0.816496581	1.67E-01	ATR,CDK1,CDK2,CUL1,HDAC1,HDAC2,HDAC6,PA2G4,PPP2CA,PPP2R5C,RAF1,SKP1,SKP2,TFDP1
TcnA	Ferroptosis Signaling Pathway	2.71	0.852802865	1.67E-01	ACSL4,AIFM2,ARF1,ARF4,CARS1,CBS/CBSL,EIF2A,FANCD2,G3BP1,GSS,HSPB1,KRAS,MACROH2A1,MAPK3,PEBP1,PRKAA1,RAF1,RAP1B,SLC3A2,STAT3,USP7,VDAC2
TcnA	Glioblastoma Multiforme Signaling	1.43	0.852802865	1.29E-01	CDK2,DIRAS3,EGFR,FNBP1,GRB2,KRAS,MAPK3,PDIA3,PIK3C2A,PIK3C2B,PIK3C3,PIK3R4,PLCL2,RAF1,RAP1B,RHOA,RHOB,RHOT1,RPS6KB1,SHC1,TSC1,WNT5A
TcnA	Estrogen Receptor Signaling	8.57	0.866025404	1.77E-01	ATP5F1B,ATP5F1C,CACNA1F,CACNG6,CFL2,CREBBP,CTBP1,CTBP2,DDX5,EGFR,EIF2B4,EIF4E,EIF4EBP1,GNB1L,GNB4,GRB2,HNRNPD,HSP90AB1,HSP90B1,IGF2R,KRAS,MAPK3,MCU,MPRIP,MT-ATP6,MT-ND5,MYL12B,MYL6,MYL9,MYLPF,NCOA3,NCOR2,NDUFA10,NDUFA12,NDUFA13,NDUFA3,NDUFA7,NDUFA8,NDUFAB1,NDUFB10,NDUFB6,NDUFB9,NDUFS2,NDUFS3,NDUFS5,NDUFS7,NDUFS8,PDIA3,PELP1,PIK3C2A,PIK3C2B,PIK3C3,PIK3R4,PLCL2,PPP1R12A,PRKAA1,PRKACB,PRKAR1A,PRKAR1…
TcnA	VEGF Signaling	6.17	0.894427191	2.53E-01	ACTB,ACTC1,ACTG1,ACTN4,EIF1,EIF2B4,EIF2S1,EIF2S3,ELAVL1,GRB2,KRAS,MAPK3,PIK3C2A,PIK3C2B,PIK3C3,PIK3R4,PRKCA,PTK2,PTPN6,RAF1,RAP1B,ROCK1,ROCK2,SFN,SHC1
TcnA	Synaptic Long Term Potentiation	1.56	0.942809042	1.40E-01	CALM1 (includes others),CREBBP,KRAS,MAPK3,PDIA3,PLCL2,PPP1CA,PPP1R11,PPP1R12A,PPP1R14B,PPP1R7,PPP3R1,PRKACB,PRKAR1A,PRKAR1B,PRKCA,RAF1,RAP1B
TcnA	Sirtuin Signaling Pathway	8.45	0.973328527	1.95E-01	ACSS2,ATG5,ATG7,ATP5F1B,ATP5F1C,GABARAP,GABARAPL2,GABPB1,GLS,IDH2,KAT2A,LDHB,MAPK3,MT-ATP6,MT-ND5,NBN,NDUFA10,NDUFA12,NDUFA13,NDUFA3,NDUFA7,NDUFA8,NDUFAB1,NDUFB10,NDUFB6,NDUFB9,NDUFS2,NDUFS3,NDUFS5,NDUFS7,NDUFS8,NEDD4,POLR1A,POLR1C,POLR1E,PPID,PRKAA1,SDHB,SF3A1,SLC25A5,SLC25A6,SOD1,STAT3,TIMM13,TIMM23,TIMM44,TIMM8A,TIMM8B,TIMM9,TOMM34,TOMM7,TP53BP1,TRIM28,VDAC1,VDAC2,VDAC3,WRN
TcnA	ATM Signaling	3.72	1	2.06E-01	ATF1,ATR,BLM,CBX1,CDK1,CDK2,CREBBP,FANCD2,HERC2,MRE11,NBN,PPP2CA,PPP2R5C,SMC1A,SMC1B,SMC2,TP53BP1,TRIM28,TRRAP,USP7
TcnA	Role of CHK Proteins in Cell Cycle Checkpoint Control	2.07	1	1.93E-01	ATR,CDK1,CDK2,MRE11,NBN,PLK1,PPP2CA,PPP2R5C,RAD1,RFC4,RPA1
TcnA	ERK/MAPK Signaling	6.48	1.028991511	1.96E-01	ATF1,CREBBP,CRK,DOCK1,EIF4E,EIF4EBP1,GRB2,HSPB1,ITGA2,ITGA6,ITGAV,ITGB5,KRAS,MAPK3,PIK3C2A,PIK3C2B,PIK3C3,PIK3R4,PPP1CA,PPP1R11,PPP1R12A,PPP1R14B,PPP1R7,PPP2CA,PPP2R5C,PRKACB,PRKAR1A,PRKAR1B,PRKCA,PTK2,RAF1,RAP1B,SHC1,STAT1,STAT3,TLN1,VRK2,YWHAB,YWHAG,YWHAH,YWHAQ,YWHAZ
TcnA	MSP-RON Signaling In Cancer Cells Pathway	2.80	1.04257207	1.67E-01	CREBBP,EGFR,GRB2,ITGA6,KRAS,MAPK3,MET,PIK3C2A,PIK3C2B,PIK3C3,PIK3R4,PLAUR,PTK2,RAF1,RAP1B,SFN,SMAD2,STAT3,YWHAB,YWHAG,YWHAH,YWHAQ,YWHAZ
TcnA	Hepatic Fibrosis Signaling Pathway	1.77	1.067489992	1.17E-01	CACNA1F,CACNG6,CALM1 (includes others),CCDC88A,CEBPB,CREBBP,DIRAS3,DVL3,EZH2,FNBP1,IKBKB,IKBKG,ITGA2,ITGA6,ITGAV,ITGB5,KRAS,LRP1,MAP2K3,MAP2K7,MAPK3,MYL12B,MYL6,MYL9,MYLK,MYLPF,PDCD4,PIK3C2A,PIK3C2B,PIK3C3,PIK3R4,PRKACB,PRKAR1A,PRKAR1B,PRKCA,PTK2,RAF1,RAP1B,RHOA,RHOB,RHOT1,RIPK1,ROCK1,ROCK2,RPS6KB1,SDHB,SMAD2,STAT3,WNT5A
TcnA	Colanic Acid Building Blocks Biosynthesis	4.16	1.133893419	5.00E-01	GALK1,GMDS,GMPPA,GMPPB,MPI,UGDH,UGP2
TcnA	Apoptosis Signaling	2.89	1.147078669	1.83E-01	ACIN1,CAPN1,CAPN2,CAPNS1,CDK1,CYCS,DFFA,DIABLO,IKBKB,IKBKG,KRAS,LMNA,MAP2K7,MAPK3,PRKCA,RAF1,RAP1B,ROCK1,SPTAN1
TcnA	Integrin Signaling	10.90	1.154700538	2.39E-01	ACTB,ACTC1,ACTG1,ACTN4,ARF1,ARF4,ARHGAP5,ARHGEF7,ARPC4,CAPN1,CAPN2,CAPNS1,CRK,CTTN,DIRAS3,DOCK1,FNBP1,GRB2,ILKAP,ITGA2,ITGA6,ITGAV,ITGB5,KRAS,MAPK3,MPRIP,MYL12B,MYL9,MYLK,NCK1,PARVB,PFN1,PFN2,PIK3C2A,PIK3C2B,PIK3C3,PIK3R4,PIKFYVE,PPP1R12A,PTK2,RAF1,RAP1B,RHOA,RHOB,RHOT1,ROCK1,SHC1,TLN1,VASP,WASL,ZYX
TcnA	mTOR Signaling	6.59	1.224744871	1.98E-01	AKT1S1,DIRAS3,EIF3C,EIF3G,EIF3I,EIF3K,EIF3L,EIF3M,EIF4A2,EIF4A3,EIF4E,EIF4EBP1,EIF4EBP2,EIF4G3,FNBP1,GNB1L,KRAS,MAPK3,MLST8,PIK3C2A,PIK3C2B,PIK3C3,PIK3R4,PPP2CA,PPP2R5C,PRKAA1,PRKCA,RAP1B,RHOA,RHOB,RHOT1,RICTOR,RPS13,RPS14,RPS15,RPS17,RPS18,RPS5,RPS6KB1,RPS7,RPS8,TSC1
TcnA	Xenobiotic Metabolism PXR Signaling Pathway	1.37	1.224744871	1.24E-01	ALDH16A1,ALDH1A3,ALDH3A1,ALDH4A1,CDK2,CREBBP,ESD,GSTM3,GSTM4,HSP90AB1,HSP90B1,MAOB,MGST1,MGST2,NCOR2,PPP1CA,PPP1R11,PPP1R12A,PPP1R14B,PPP1R7,PRKACB,PRKAR1A,PRKAR1B,PRKCA
TcnA	Androgen Signaling	1.48	1.264911064	1.30E-01	CACNA1F,CACNG6,CALM1 (includes others),CREBBP,ERCC3,GNB1L,GNB4,GTF2A1,GTF2E2,GTF2F1,GTF2F2,MAPK3,POLR2A,POLR2D,POLR2G,POLR2H,POLR2L,PRKACB,PRKAR1A,PRKAR1B,PRKCA,SHC1
TcnA	Insulin Secretion Signaling Pathway	7.16	1.285714286	1.89E-01	AGO2,CACNA1F,CACNG6,CREBBP,DLAT,EIF1,EIF2A,EIF2B4,EIF2S1,EIF2S3,EIF4A2,EIF4A3,EIF4E,EIF4EBP1,EIF4EBP2,EIF4G3,GPAA1,MAPK3,NAPA,NAPG,NSF,PABPC1,PDHB,PDIA3,PIK3C2A,PIK3C2B,PIK3C3,PIK3R4,PLCL2,PRKACB,PRKAR1A,PRKAR1B,PRKCA,RAP1B,RPS6KB1,SPCS2,SPCS3,SRP14,SRP19,SRP72,SRP9,SSR1,SSR3,STAT1,STAT2,STAT3,STAT6,VAMP2,VAMP3,YES1,YKT6
TcnA	Leukocyte Extravasation Signaling	2.96	1.299867367	1.55E-01	ACTB,ACTC1,ACTG1,ACTN4,ARHGAP1,ARHGAP5,CD44,CRK,CTNNA1,CTTN,EZR,F11R,ITGA2,MSN,MYL6,PIK3C2A,PIK3C2B,PIK3C3,PIK3R4,PRKCA,PTK2,RAP1B,RASSF5,RDX,RHOA,ROCK1,ROCK2,SIPA1,VASP,WASL
TcnA	Glutathione-mediated Detoxification	1.44	1.341640786	1.89E-01	GGH,GSTM3,GSTM4,LANCL1,MGST1,MGST2,PTGES
TcnA	Ephrin Receptor Signaling	1.63	1.459600898	1.29E-01	ABI1,ACP1,ARPC4,CFL2,CREBBP,CRK,GNB1L,GNB4,GRB2,ITGA2,ITGA6,ITGAV,ITGB5,KRAS,MAPK3,NCK1,PTK2,RAF1,RAP1B,RHOA,ROCK1,ROCK2,SDCBP,SHC1,STAT3,WASL
TcnA	Aryl Hydrocarbon Receptor Signaling	2.03	1.603567451	1.45E-01	ALDH16A1,ALDH1A3,ALDH3A1,ALDH4A1,ATR,CDK2,CTSD,GSTM3,GSTM4,HSP90AB1,HSP90B1,HSPB1,MAPK3,MGST1,MGST2,NCOA3,NCOR2,NEDD8,PTGES3,RXRB,TFDP1,TGM2,TRIP11
TcnA	Huntington's Disease Signaling	12.00	1.605910137	2.24E-01	ATP5F1B,ATP5F1C,CAPN1,CAPN2,CAPNS1,CASP1,CASP4,CLTA,CLTB,CREBBP,CTSD,CYCS,DYNC1I2,EGFR,GLS,GNB1L,GNB4,GPAA1,GRB2,HDAC1,HDAC2,HDAC6,HSPA14,HSPA8,MAP2K7,MAPK3,NAPA,NAPG,NCOR2,NSF,PIK3C2A,PIK3C2B,PIK3C3,PIK3R4,POLR2A,POLR2D,POLR2G,POLR2H,POLR2L,PRKCA,PSMA1,PSMA5,PSMA6,PSMB4,PSMB7,PSMC3,PSMC4,PSMC5,PSMC6,PSMD10,PSMD12,PSMD3,PSME3,PSMF1,RCOR1,SDHB,SHC1,TCERG1,TGM2,UBA52,VAMP2,VAMP3,YKT6
TcnA	Gα12/13 Signaling	1.71	1.605910137	1.43E-01	IKBKB,IKBKG,KRAS,MAP2K7,MAPK3,MYL12B,MYL6,MYL9,MYLPF,PIK3C2A,PIK3C2B,PIK3C3,PIK3R4,PTK2,RAF1,RAP1B,RHOA,ROCK1,ROCK2
TcnA	RAC Signaling	3.95	1.705605731	1.88E-01	ARPC4,BRK1,CD44,CFL2,CYFIP1,CYFIP2,IQGAP1,IQGAP2,ITGA2,ITGA6,ITGAV,ITGB5,KRAS,MAP2K7,MAPK3,PARD3,PIK3C2A,PIK3C2B,PIK3C3,PIK3R4,PIKFYVE,PTK2,RAF1,RAP1B,RHOA,RPS6KB1
TcnA	Regulation of Actin-based Motility by Rho	4.84	1.705605731	2.16E-01	ACTB,ACTC1,ARHGDIA,ARPC4,DIRAS3,FNBP1,ITGA2,ITGA6,ITGAV,ITGB5,MPRIP,MYL12B,MYL6,MYL9,MYLK,MYLPF,PFN1,PFN2,PIKFYVE,PPP1R12A,RHOA,RHOB,RHOT1,ROCK1,WASL
TcnA	Agrin Interactions at Neuromuscular Junction	2.21	1.732050808	1.86E-01	ACTB,ACTC1,ACTG1,AGRN,ARHGEF7,CTTN,EGFR,GABPB1,KRAS,LAMB1,MAPK3,PTK2,RAP1B
TcnA	Aldosterone Signaling in Epithelial Cells	2.15	1.732050808	1.46E-01	DNAJA1,DNAJB12,DNAJB6,DNAJC12,DNAJC2,DNAJC25,HSP90AB1,HSP90B1,HSPA14,HSPA8,HSPB1,HSPB8,KRAS,MAPK3,NEDD4,PDIA3,PIK3C2A,PIK3C2B,PIK3C3,PIK3R4,PIKFYVE,PLCL2,PRKCA,RAF1
TcnA	ERK5 Signaling	1.72	1.732050808	1.67E-01	CREBBP,EGFR,KRAS,RAP1B,RPS6KB1,SFN,WNK1,YWHAB,YWHAG,YWHAH,YWHAQ,YWHAZ
TcnA	Gαq Signaling	1.46	1.788854382	1.29E-01	CALM1 (includes others),DIRAS3,FNBP1,GNB1L,GNB4,GRK2,GYS1,IKBKB,IKBKG,MAPK3,PIK3C2A,PIK3C2B,PIK3C3,PIK3R4,PPP3R1,PRKCA,RAF1,RHOA,RHOB,RHOT1,ROCK1,ROCK2
TcnA	14-3-3-mediated Signaling	4.59	1.788854382	2.05E-01	AKT1S1,EDC3,GRB2,KRAS,MAPK3,PDCD6IP,PDIA3,PIK3C2A,PIK3C2B,PIK3C3,PIK3R4,PLCL2,PRKCA,RAF1,RAP1B,SFN,TSC1,TUBB,TUBB3,TUBB4A,TUBB4B,YWHAB,YWHAG,YWHAH,YWHAQ,YWHAZ
TcnA	Actin Cytoskeleton Signaling	10.50	1.896244889	2.24E-01	ACTB,ACTC1,ACTG1,ACTN4,ARHGEF7,ARPC4,BRK1,CFL2,CRK,CYFIP1,CYFIP2,DIAPH3,DOCK1,EZR,GRB2,IQGAP1,IQGAP2,ITGA2,ITGA6,ITGAV,ITGB5,KRAS,MAPK3,MPRIP,MSN,MYH10,MYH14,MYH9,MYL12B,MYL6,MYL9,MYLK,MYLPF,MYO10,MYO18A,PFN1,PFN2,PIK3C2A,PIK3C2B,PIK3C3,PIK3R4,PPP1R12A,PTK2,RAF1,RAP1B,RDX,RHOA,ROCK1,ROCK2,SHC1,TLN1,TMSB10/TMSB4X,TRIO,WASF2,WASL
TcnA	Oxytocin Signaling Pathway	3.02	1.897366596	1.43E-01	CACNA1F,CACNG6,CALM1 (includes others),CREBBP,EGFR,GNB1L,GNB4,GRB2,HSPB1,KRAS,MAPK3,MFN2,MPRIP,MYH10,MYH14,MYH9,MYL6,MYL9,MYLK,MYO10,MYO18A,PIK3C2A,PIK3C2B,PIK3C3,PIK3R4,PPP1R12A,PPP3R1,PRKAA1,PRKACB,PRKAR1A,PRKAR1B,PRKCA,RAF1,RAP1B,RHOA,ROCK1,ROCK2,SHC1,SLC39A7,SMARCC2
TcnA	AMPK Signaling	6.20	1.961161351	1.86E-01	ACTB,AK1,AK2,AK4,AK6,AKT1S1,ARID1A,BRD7,CAB39,CPT2,CREBBP,EEF2K,EIF4EBP1,ELAVL1,GNB1L,GNB4,GYS1,HLTF,ILKAP,MAP2K3,MLST8,PFKFB2,PIK3C2A,PIK3C2B,PIK3C3,PIK3R4,PPM1F,PPP2CA,PPP2R5C,PRKAA1,PRKACB,PRKAR1A,PRKAR1B,RAB11A,RAB1A,RAB2A,RAB6A,RPS6KB1,SMARCA2,SMARCB1,SMARCC2,SMARCD1,SMARCE1,STIM1,TSC1
TcnA	Production of Nitric Oxide and Reactive Oxygen Species in Macrophages	2.43	1.961161351	1.47E-01	APOB,APOC3,CREBBP,DIRAS3,FNBP1,IKBKB,IKBKG,MAP2K7,MAPK3,PCYOX1,PIK3C2A,PIK3C2B,PIK3C3,PIK3R4,PPP1CA,PPP1R11,PPP1R12A,PPP1R14B,PPP1R7,PPP2CA,PPP2R5C,PRKCA,PTPN6,RAP1B,RHOA,RHOB,RHOT1,STAT1
TcnA	Protein Kinase A Signaling	3.51	2.110579412	1.38E-01	ACP1,ADD1,AKAP1,AKAP9,ANAPC13,ANAPC4,ANAPC5,ATF1,CALM1 (includes others),CDC27,CREBBP,FLNB,GNB1L,GNB4,GYS1,MAPK3,MYH10,MYL12B,MYL6,MYL9,MYLK,MYLPF,PDE12,PDE3A,PDE4D,PDIA3,PLCL2,PNPLA8,PPP1CA,PPP1R11,PPP1R12A,PPP1R14B,PPP1R7,PPP3R1,PRKACB,PRKAR1A,PRKAR1B,PRKCA,PTK2,PTPN12,PTPN6,PYGL,RAF1,RAP1B,RHOA,ROCK1,ROCK2,SFN,TNNI2,UBASH3B,VASP,YWHAB,YWHAG,YWHAH,YWHAQ,YWHAZ
TcnA	IL-8 Signaling	2.36	2.116950987	1.42E-01	DIRAS3,EGFR,EIF4EBP1,FNBP1,GNB1L,GNB4,IKBKB,IKBKG,IQGAP1,ITGAV,KRAS,LASP1,MAPK3,MYL12B,MYL9,PIK3C2A,PIK3C2B,PIK3C3,PIK3R4,PRKCA,PTK2,RAF1,RAP1B,RHOA,RHOB,RHOT1,ROCK1,ROCK2,RPS6KB1,VASP
TcnA	Ephrin B Signaling	1.37	2.121320344	1.53E-01	ABI1,ACP1,CAP1,CFL2,GNB1L,GNB4,MAPK3,PTK2,RHOA,ROCK1,ROCK2
TcnA	Fcγ Receptor-mediated Phagocytosis in Macrophages and Monocytes	2.59	2.182820625	1.81E-01	ACTB,ACTC1,ACTG1,ARPC4,CRK,DOCK1,EZR,MAPK3,NCK1,PRKCA,RAB11A,RAB11B,RPS6KB1,TLN1,VAMP3,VASP,YES1
TcnA	CXCR4 Signaling	2.28	2.293658555	1.48E-01	CRK,DIRAS3,DOCK1,FNBP1,GNB1L,GNB4,KRAS,MAPK3,MYL12B,MYL6,MYL9,MYLPF,PIK3C2A,PIK3C2B,PIK3C3,PIK3R4,PRKCA,PTK2,RAF1,RAP1B,RHOA,RHOB,RHOT1,ROCK1,ROCK2
TcnA	Cell Cycle: G2/M DNA Damage Checkpoint Regulation	5.61	2.309401077	3.20E-01	ATR,CDK1,CKS1B,CKS2,CUL1,PLK1,PTPMT1,SFN,SKP1,SKP2,TRIP12,YWHAB,YWHAG,YWHAH,YWHAQ,YWHAZ
TcnA	Semaphorin Neuronal Repulsive Signaling Pathway	4.08	2.645751311	1.85E-01	CD44,CFL2,CSPG4,DPYSL2,FARP1,ITGA2,ITGA6,ITGAV,ITGB5,MAP2K3,MAP2K7,MPRIP,MYL12B,MYL6,MYL9,MYLPF,PDE4D,PIK3C2A,PIK3C2B,PIK3C3,PIK3R4,PPP1R12A,PRKACB,PRKAR1A,PRKAR1B,RHOA,ROCK1,ROCK2
TcnA	ILK Signaling	5.68	2.743977362	1.92E-01	ACTB,ACTC1,ACTG1,ACTN4,CFL2,CREBBP,DIRAS3,DOCK1,DSP,FLNB,FNBP1,ILKAP,ITGB5,KRT18,MAPK3,MYH10,MYH14,MYH9,MYL6,MYL9,MYO10,MYO18A,NACA,PARVB,PIK3C2A,PIK3C2B,PIK3C3,PIK3R4,PPP1R12A,PPP1R14B,PPP2CA,PPP2R5C,PTK2,RHOA,RHOB,RHOT1,RICTOR,TMSB10/TMSB4X
TcnA	RHOA Signaling	11.10	2.794782784	2.98E-01	ACTB,ACTC1,ACTG1,ARHGAP1,ARHGAP5,ARPC4,CDC42EP1,CDC42EP4,CFL2,CIT,EZR,KTN1,MPRIP,MSN,MYL12B,MYL6,MYL9,MYLK,MYLPF,NEDD4,PFN1,PFN2,PIKFYVE,PPP1R12A,PTK2,RAPGEF2,RDX,RHOA,ROCK1,ROCK2,SEPTIN10,SEPTIN2,SEPTIN3,SEPTIN6,SEPTIN7,SEPTIN8,SEPTIN9
TcnA	Xenobiotic Metabolism AHR Signaling Pathway	1.46	3.050851079	1.49E-01	ALDH16A1,ALDH1A3,ALDH3A1,ALDH4A1,CREBBP,GSTM3,GSTM4,HSP90AB1,HSP90B1,MGST1,MGST2,PTGES3,SENP1
TcnA	Signaling by Rho Family GTPases	9.93	3.285714286	2.13E-01	ACTB,ACTC1,ACTG1,ARHGEF2,ARHGEF7,ARPC4,CDC42EP1,CDC42EP4,CFL2,CIT,CLIP1,CYFIP1,DIAPH3,DIRAS3,EZR,FNBP1,GNB1L,GNB4,IQGAP1,ITGA2,ITGA6,ITGAV,ITGB5,MAP2K7,MAP3K20,MAPK3,MSN,MYL12B,MYL6,MYL9,MYLK,MYLPF,NEDD4,PARD3,PIK3C2A,PIK3C2B,PIK3C3,PIK3R4,PIKFYVE,PPP1R12A,PTK2,RAF1,RDX,RHOA,RHOB,RHOT1,ROCK1,ROCK2,SEPTIN10,SEPTIN2,SEPTIN3,SEPTIN6,SEPTIN7,SEPTIN8,SEPTIN9,STMN1,WASL
TcnA	Epithelial Adherens Junction Signaling	2.39	3.674234614	1.53E-01	ARPC4,CFL2,CRK,CTNNA1,ECT2,EGFR,IQGAP1,KRAS,MET,MYH10,MYL12B,PPP2CA,PPP2R5C,PRKAA1,RAP1B,RHOA,ROCK1,ROCK2,SFN,YWHAB,YWHAG,YWHAH,YWHAQ,YWHAZ
